# Supplementary material for: Monte Carlo simulation and experimental validation of plant microtubules cathode in biodegradable battery
Source: Sci Rep. 2023 Jun 27;13:10393. doi: 10.1038/s41598-023-36902-x (PMC10300097; doi:10.1038/s41598-023-36902-x)
Supplement: Supplementary file 1 — Supplementary Information 1. [file 41598_2023_36902_MOESM1_ESM.m]

dtotal1=690;
z=dtotal1;
N1 = 1500; %no.of tubulin units in the Box
N2 = 6.023*10^(23);%input('no. of water molecules')
%N2 = 180000;
v = 2*z;
Na = 6.023*10^(23);
%m1 = 50000; %Mwt of one MT in g/mol
m1 = 110000; %Mwt of one MT in g/mol
m2 = 18; %Mwt of water
m = (N1/Na)/((N2*m2)/Na)%molality
d = (((N1*m1)+(N2*m2))/Na)/(v^3*1*10^(-30))%density
M = (m*d)/1000 % in molarity
