# Supplementary material for: Monte Carlo simulation and experimental validation of plant microtubules cathode in biodegradable battery
Source: Sci Rep. 2023 Jun 27;13:10393. doi: 10.1038/s41598-023-36902-x (PMC10300097; doi:10.1038/s41598-023-36902-x)
Supplement: Supplementary file 2 — Supplementary Information 2. [file 41598_2023_36902_MOESM2_ESM.xlsx]

## Sheet: 10
ephiapp;	dtotal1;	Emis;	Ei1	Ei2;	mu1;	mu2;	Eiconf1;	Eiconf2;	sumE1;	sumE2;	E1;	E2;	ead;	teq;	deld;	count2;	a2;	a;
0.2	657.6	0.008696	3.885	3.98	3.685	3.78	3.885	3.98	3.885	3.98	3.885	3.98	0.09487	0.4167	30	1	10	10
0.2	583.2	0.0219	8.924	9.142	8.724	8.942	8.924	9.142	12.81	13.12	12.81	13.12	0.3127	0.9868	72	2	10	10
0.2	550.4	0.01043	3.934	4.03	3.734	3.83	3.934	4.03	16.74	17.15	16.74	17.15	0.4088	0.4954	30.4	3	10	10
0.2	487.5	0.022	7.554	7.739	7.354	7.539	7.554	7.739	24.3	24.89	24.3	24.89	0.5931	0.9911	60.55	4	10	10
0.2	454.8	0.01242	3.921	4.016	3.721	3.816	3.921	4.016	28.22	28.91	28.22	28.91	0.6888	0.5846	30.27	5	10	10
0.2	401.1	0.02256	6.449	6.606	6.249	6.406	6.449	6.606	34.67	35.51	34.67	35.51	0.8461	1.014	51.31	6	10	10
0.2	369.1	0.01475	3.842	3.935	3.642	3.735	3.842	3.935	38.51	39.45	38.51	39.45	0.9398	0.687	29.59	7	10	10
0.2	323.1	0.02366	5.535	5.67	5.335	5.47	5.535	5.67	44.04	45.12	44.04	45.12	1.075	1.058	43.67	8	10	10
0.2	292.3	0.01756	3.697	3.787	3.497	3.587	3.697	3.787	47.74	48.91	47.74	48.91	1.165	0.807	28.36	9	10	10
0.2	252.8	0.02543	4.76	4.876	4.56	4.676	4.76	4.876	52.5	53.78	52.5	53.78	1.281	1.128	37.18	10	10	10
0.2	223.8	0.02104	3.489	3.574	3.289	3.374	3.489	3.574	55.99	57.36	55.99	57.36	1.365	0.9518	26.59	11	10	10
0.2	189.9	0.02817	4.086	4.185	3.886	3.985	4.086	4.185	60.08	61.54	60.08	61.54	1.465	1.235	31.52	12	10	10
0.2	163.2	0.0256	3.22	3.298	3.02	3.098	3.22	3.298	63.3	64.84	63.3	64.84	1.543	1.135	24.3	13	10	10
0.2	134.4	0.03241	3.482	3.567	3.282	3.367	3.482	3.567	66.78	68.41	66.78	68.41	1.627	1.394	26.44	14	10	10
0.2	110.5	0.03203	2.893	2.963	2.693	2.763	2.603	2.666	69.38	71.07	69.38	71.07	1.69	1.38	21.52	15	10	9
0.2	86.33	0.03935	2.926	2.997	2.726	2.797	2.601	2.664	71.98	73.74	71.98	73.74	1.753	1.644	21.73	16	9	8
0.2	65.69	0.04227	2.512	2.572	2.312	2.372	2.198	2.251	74.18	75.99	74.18	75.99	1.806	1.745	18.25	17	8	7
0.2	46.11	0.05235	2.396	2.453	2.196	2.253	2.054	2.103	76.23	78.09	76.23	78.09	1.855	2.074	17.19	18	7	6
0.2	29.26	0.06273	2.079	2.129	1.879	1.929	1.733	1.774	77.97	79.86	77.97	79.86	1.896	2.388	14.46	19	6	5
0.2	14.3	0.0859	1.875	1.919	1.675	1.719	1.5	1.535	79.47	81.4	79.47	81.4	1.931	3.004	12.56	20	5	4
0.2	1.926	0.1396	1.621	1.657	1.421	1.457	1.215	1.243	80.68	82.64	80.68	82.64	1.959	4.111	9.985	21	4	3
													26.2952
													1.25215

## Sheet: 25
ephiapp;	dtotal1;	Emis;	Ei1	Ei2;	mu1;	mu2;	Eiconf1;	Eiconf2;	sumE1;	sumE2;	E1;	E2;	ead;	teq;	deld;	count2;	a2;	a;
0.2	657.6	0.008696	3.885	3.98	3.685	3.78	3.729	3.82	3.729	3.82	3.729	3.82	0.09107	0.4167	30	1	25	24
0.2	583.2	0.0219	8.924	9.142	8.724	8.942	8.924	9.142	12.65	12.96	12.65	12.96	0.309	0.9868	72	2	24	24
0.2	550.4	0.01043	3.934	4.03	3.734	3.83	3.77	3.862	16.42	16.82	16.42	16.82	0.401	0.4954	30.4	3	24	23
0.2	487.5	0.022	7.554	7.739	7.354	7.539	7.554	7.739	23.98	24.56	23.98	24.56	0.5853	0.9911	60.55	4	23	23
0.2	454.8	0.01242	3.921	4.016	3.721	3.816	3.75	3.842	27.73	28.4	27.73	28.4	0.6768	0.5846	30.27	5	23	22
0.2	401.1	0.02256	6.449	6.606	6.249	6.406	6.449	6.606	34.18	35.01	34.18	35.01	0.8341	1.014	51.31	6	22	22
0.2	369.1	0.01475	3.842	3.935	3.642	3.735	3.667	3.757	37.84	38.77	37.84	38.77	0.9235	0.687	29.59	7	22	21
0.2	323.1	0.02366	5.535	5.67	5.335	5.47	5.535	5.67	43.38	44.44	43.38	44.44	1.058	1.058	43.67	8	21	21
0.2	292.3	0.01756	3.697	3.787	3.497	3.587	3.521	3.607	46.9	48.04	46.9	48.04	1.144	0.807	28.36	9	21	20
0.2	252.8	0.02543	4.76	4.876	4.56	4.676	4.76	4.876	51.66	52.92	51.66	52.92	1.26	1.128	37.18	10	20	20
0.2	223.8	0.02104	3.489	3.574	3.289	3.374	3.315	3.395	54.98	56.32	54.98	56.32	1.341	0.9518	26.59	11	20	19
0.2	189.9	0.02817	4.086	4.185	3.886	3.985	4.086	4.185	59.06	60.5	59.06	60.5	1.44	1.235	31.52	12	19	19
0.2	163.2	0.0256	3.22	3.298	3.02	3.098	3.05	3.124	62.11	63.63	62.11	63.63	1.514	1.135	24.3	13	19	18
0.2	134.4	0.03241	3.482	3.567	3.282	3.367	3.289	3.369	65.4	66.99	65.4	66.99	1.594	1.394	26.44	14	18	17
0.2	110.5	0.03203	2.893	2.963	2.693	2.763	2.723	2.788	68.12	69.78	68.12	69.78	1.66	1.38	21.52	15	17	16
0.2	86.33	0.03935	2.926	2.997	2.726	2.797	2.743	2.81	70.87	72.59	70.87	72.59	1.726	1.644	21.73	16	16	15
0.2	65.69	0.04227	2.512	2.572	2.312	2.372	2.344	2.401	73.21	74.99	73.21	74.99	1.782	1.745	18.25	17	15	14
0.2	46.11	0.05235	2.396	2.453	2.196	2.253	2.054	2.103	75.26	77.1	75.26	77.1	1.832	2.074	17.19	18	14	12
0.2	29.26	0.06273	2.079	2.129	1.879	1.929	1.733	1.774	77	78.87	77	78.87	1.873	2.388	14.46	19	12	10
0.2	14.3	0.0859	1.875	1.919	1.675	1.719	1.5	1.535	78.5	80.4	78.5	80.4	1.908	3.004	12.56	20	10	8
0.2	1.926	0.1396	1.621	1.657	1.421	1.457	1.215	1.243	79.71	81.65	79.71	81.65	1.935	4.111	9.985	21	8	6
													25.8878
													1.23275

## Sheet: 50
ephiapp;	dtotal1;	Emis;	Ei1	Ei2;	mu1;	mu2;	Eiconf1;	Eiconf2;	sumE1;	sumE2;	E1;	E2;	ead;	teq;	deld;	count2;	a2;	a;
0.2	657.6	0.008696	3.885	3.98	3.685	3.78	3.807	3.9	3.807	3.9	3.807	3.9	0.09297	0.4167	30	1	50	49
0.2	583.2	0.0219	8.924	9.142	8.724	8.942	8.924	9.142	12.73	13.04	12.73	13.04	0.3108	0.9868	72	2	49	49
0.2	550.4	0.01043	3.934	4.03	3.734	3.83	3.854	3.948	16.58	16.99	16.58	16.99	0.4049	0.4954	30.4	3	49	48
0.2	487.5	0.022	7.554	7.739	7.354	7.539	7.554	7.739	24.14	24.73	24.14	24.73	0.5893	0.9911	60.55	4	48	48
0.2	454.8	0.01242	3.921	4.016	3.721	3.816	3.839	3.933	27.98	28.66	27.98	28.66	0.6829	0.5846	30.27	5	48	47
0.2	401.1	0.02256	6.449	6.606	6.249	6.406	6.449	6.606	34.43	35.27	34.43	35.27	0.8402	1.014	51.31	6	47	47
0.2	369.1	0.01475	3.842	3.935	3.642	3.735	3.76	3.852	38.19	39.12	38.19	39.12	0.9319	0.687	29.59	7	47	46
0.2	323.1	0.02366	5.535	5.67	5.335	5.47	5.535	5.67	43.72	44.79	43.72	44.79	1.067	1.058	43.67	8	46	46
0.2	292.3	0.01756	3.697	3.787	3.497	3.587	3.617	3.705	47.34	48.49	47.34	48.49	1.155	0.807	28.36	9	46	45
0.2	252.8	0.02543	4.76	4.876	4.56	4.676	4.76	4.876	52.1	53.37	52.1	53.37	1.271	1.128	37.18	10	45	45
0.2	223.8	0.02104	3.489	3.574	3.289	3.374	3.334	3.415	55.43	56.79	55.43	56.79	1.352	0.9518	26.59	11	45	43
0.2	189.9	0.02817	4.086	4.185	3.886	3.985	3.991	4.088	59.42	60.87	59.42	60.87	1.449	1.235	31.52	12	43	42
0.2	163.2	0.0256	3.22	3.298	3.02	3.098	3.066	3.141	62.49	64.01	62.49	64.01	1.523	1.135	24.3	13	42	40
0.2	134.4	0.03241	3.482	3.567	3.282	3.367	3.308	3.389	65.8	67.4	65.8	67.4	1.604	1.394	26.44	14	40	38
0.2	110.5	0.03203	2.893	2.963	2.693	2.763	2.664	2.729	68.46	70.13	68.46	70.13	1.668	1.38	21.52	15	38	35
0.2	86.33	0.03935	2.926	2.997	2.726	2.797	2.759	2.826	71.22	72.96	71.22	72.96	1.735	1.644	21.73	16	35	33
0.2	65.69	0.04227	2.512	2.572	2.312	2.372	2.283	2.338	73.51	75.29	73.51	75.29	1.79	1.745	18.25	17	33	30
0.2	46.11	0.05235	2.396	2.453	2.196	2.253	2.156	2.208	75.66	77.5	75.66	77.5	1.841	2.074	17.19	18	30	27
0.2	29.26	0.06273	2.079	2.129	1.879	1.929	1.771	1.813	77.43	79.32	77.43	79.32	1.883	2.388	14.46	19	27	23
0.2	14.3	0.0859	1.875	1.919	1.675	1.719	1.549	1.585	78.98	80.9	78.98	80.9	1.919	3.004	12.56	20	23	19
0.2	1.926	0.1396	1.621	1.657	1.421	1.457	1.194	1.221	80.18	82.12	80.18	82.12	1.946	4.111	9.985	21	19	14
													26.056
													1.24076
