# Supplementary material for: Monte Carlo simulation and experimental validation of plant microtubules cathode in biodegradable battery
Source: Sci Rep. 2023 Jun 27;13:10393. doi: 10.1038/s41598-023-36902-x (PMC10300097; doi:10.1038/s41598-023-36902-x)
Supplement: Supplementary file 3 — Supplementary Information 3. [file 41598_2023_36902_MOESM3_ESM.m]

R = 8.314;
T = 298;
F = 96500;
teq=1;
dtotal1 = 690; %distance of the simulation box from the centre
ephiapp = 0.02; %applied potential
t = 2/ephiapp; %time span for which the particular potential is applied
x = 3; %radius of the solvation sheath
%deld = (x*(t/teq)); %distance that MTunits can cover during each step. it is constant w.r.to applied potential. why 100? 
dtotal2 =0;
a=600;%number of microtubules
d1 = 2.39; %Au-S bond distance in A0;
count2 = 0;
Eamt = 0.286; %Inherent interaction energy of alpha-tubulin with Au in eV
Ebmt = 0.293;%Inherent interaction energy of beta-tubulin with Au in eV
w1=0;
w2=0;
%while dtotal1>=deld
while dtotal1>=d1
count2 = count2 + 1;
disp('number of steps = ');
disp(count2); 
n1 = 1000; %number of seeds
seed = 0;
suma = 0;
a2 = a; %number of molecules considered for each step
deld = (x*(t/teq))
teq = t*((deld)/(dtotal1+deld))
d2 = d1 + deld
%Emis = ((deld*ephiapp)/dtotal1)*F; %Miscellaneous energy i.e.H-bond energy. it depends on the distance to be covered,dtotal1.
Emis = ((deld*ephiapp)/dtotal1);
Ei1 = (Eamt*(d2/d1))+Emis; %Energy involved in each movement of alpha-tubulin. it changes with Emis value.
Ei2 = (Ebmt*(d2/d1))+Emis;
%Ei1 = Eamt+Emis;
%Ei2 = Ebmt+Emis;
mu1 = Ei1-ephiapp %chemical potential of alpha-tubulin in each step.
mu2 = Ei2-ephiapp %chemical potential of beta-tubulin in each step. 
for m = 1:n1
    seed = seed + 1; %number of seeds
    disp('number of seeds = ');
    disp(seed);
    ir = rand(a,1);
    count1=0;
for j = 1:a
    if ir(j) >= exp(-(F*(mu2-mu1))/(R*T))
    %if ir(j) >= exp(-(Ei2/Ei1))
    %if ir(j) >= exp(-(Emis*F)/(R*T))
    %if ir(j) >= exp(-(F*(mu2+mu1))/(R*T))
    %if ir(j) >= exp(-(F*mu2)/(R*T))
        count1 = count1 + 1;
    end
end
b = count1; %number of molecules fulfilling the condition
disp('number of molecules moved in that seed =');
disp(b);
suma1 = b + suma;
suma = suma1;
end
avga = suma/n1; %averaged number of molecules with seeds
disp('averaged number of molecules with seeds moved to next step=');
disp(avga);
a = round(avga); %number of molecules moving to the next step
dtotal2=dtotal1-d2;
dtotal1=dtotal2;
disp('distance to be covered = ');
disp(dtotal1);
disp(x);
%teq = t*((dtotal1-deld)/(deld)); %equilibration time
Eiconf1 = (a/a2)*Ei1
Eiconf2 = (a/a2)*Ei2
sumE1=Eiconf1+w1;
sumE2=Eiconf2+w2;
w1=sumE1;
w2=sumE2;
E1=sumE1;
E2=sumE2;
%Etotal1=sumE1;
%Etotal2=sumE2;
%E1=(sumE1/n1);
%E2=(sumE2/n1);
e=(E2-E1);
e1=0;
sume=e+e1;
e1=sume;
ead=sume;
Result=[ephiapp;  dtotal1;  Emis;     Ei1 ; Ei2;  mu1; mu2;  Eiconf1;    Eiconf2; sumE1; sumE2; E1;  E2;  ead;  teq;  deld;   count2;  a2;  a;];
fid=fopen('output_trial_600_690_1000_.txt','a');
format long g;
fprintf(fid,' %2.4g   %2.4g  %2.4g    %2.4g  %2.4g  %2.4g  %2.4g  %2.4g    %2.4g  %2.4g  %2.4g  %2.4g %2.4g  %2.4g  %2.4g   %2.4g   %2.4g   %2.4g  ',Result);
fprintf(fid,'\n')
fclose(fid);
end   
