# Supplementary material for: Monte Carlo simulation and experimental validation of plant microtubules cathode in biodegradable battery
Source: Sci Rep. 2023 Jun 27;13:10393. doi: 10.1038/s41598-023-36902-x (PMC10300097; doi:10.1038/s41598-023-36902-x)
Supplement: Supplementary file 4 — Supplementary Information 4. [file 41598_2023_36902_MOESM4_ESM.xlsx]

## Sheet: Sheet1
a	dtotal1	M	seeds	Ead
10	690	6.31757e-06	1k/10k/1L	1.25215
25	690	1.579e-05	1k/10k/1L	1.23275
50	690	3.159e-05	1k/10k/1L	1.24076
75	690	4.738e-05	1k/10k/1L	1.23812
100	690	6.318e-05	1k/10k/1L	1.24038
125	690	7.897e-05	1k/10k/1L	1.23841
150	690	9.476e-05	1k/10k/1L	1.23876
175	690	0.0001106	1k/10k/1L	1.23874
200	690	0.0001264	1k/10k/1L	1.23839
225	690	0.0001421	1k/10k/1L	1.23884
250	690	0.0001579	1k/10k/1L	1.23821
275	690	0.0001737	1k/10k/1L	1.23819
300	690	0.0001895	1k/10k/1L	1.23816
325	690	0.0002053	1k/10k/1L	1.23818
350	690	0.0002211	1k/10k/1L	1.23851
375	690	0.0002369	1k/10k/1L	1.23809
400	690	0.0002527	1k/10k/1L	1.23825
425	690	0.0002685	1k/10k/1L	1.23827
450	690	0.0002843	1k/10k/1L	1.23872
475	690	0.0003001	1k/10k/1L	1.23837
500	690	0.0003159	1k/10k/1L	1.2386
525	690	0.0003317	1k/10k/1L	1.23859
550	690	0.0003475	1k/10k/1L	1.2384
575	690	0.0003633	1k/10k/1L	1.23843
600	690	0.0003791	1k/10k/1L	1.23829
625	690	0.0003948	1k/10k/1L	1.23849
650	690	0.0004106	1k/10k/1L	1.23869
675	690	0.0004264	1k/10k/1L	1.23824
700	690	0.0004422	1k/10k/1L	1.23837
725	690	0.000458	1k/10k/1L	1.2382
750	690	0.0004738	1k/10k/1L	1.23839
775	690	0.0004896	1k/10k/1L	1.23815
800	690	0.0005054	1k/10k/1L	1.23817
825	690	0.0005212	1k/10k/1L	1.23813
850	690	0.000537	1k/10k/1L	1.2382
875	690	0.0005528	1k/10k/1L	1.23815
900	690	0.0005686	1k/10k/1L	1.23826
925	690	0.0005844	1k/10k/1L	1.23831
950	690	0.0006002	1k/10k/1L	1.23814
975	690	0.000616	1k/10k/1L	1.23823
1000	690	0.0006318	1k/10k/1L	1.23816
1025	690	0.0006476	1k/10k/1L	1.23826
1050	690	0.0006633	1k/10k/1L	1.23842
1075	690	0.0006791	1k/10k/1L	1.23816
1100	690	0.0006949	1k/10k/1L	1.23844
1125	690	0.0007107	1k/10k/1L	1.23827
1150	690	0.0007265	1k/10k/1L	1.23834
1175	690	0.0007423	1k/10k/1L	1.23838
1200	690	0.0007581	1k/10k/1L	1.2382
1225	690	0.0007739	1k/10k/1L	1.23829
1250	690	0.0007897	1k/10k/1L	1.23821
1275	690	0.0008055	1k/10k/1L	1.2382
1300	690	0.0008213	1k/10k/1L	1.23822
1325	690	0.0008371	1k/10k/1L	1.2383
1350	690	0.0008529	1k/10k/1L	1.23826
1375	690	0.0008687	1k/10k/1L	1.23832
1400	690	0.0008845	1k/10k/1L	1.23826
1425	690	0.0009003	1k/10k/1L	1.2382
1450	690	0.000916	1k/10k/1L	1.23821
1475	690	0.0009318	1k/10k/1L	1.23821
1500	690	0.0009476	1k/10k/1L	1.23832
