# Supplementary material for: Monte Carlo simulation and experimental validation of plant microtubules cathode in biodegradable battery
Source: Sci Rep. 2023 Jun 27;13:10393. doi: 10.1038/s41598-023-36902-x (PMC10300097; doi:10.1038/s41598-023-36902-x)
Supplement: Supplementary file 5 — Supplementary Information 5. [file 41598_2023_36902_MOESM5_ESM.xlsx]

## Sheet: Sheet1
cycle	Ccha/C	Cdis/C	charging	Discharging			cycle	Charge	Discharge
1	4.72465e-05	-4.42683e-05	56.6958	-53.122			1	-53.122	56.6958
2	4.82389e-05	-4.49968e-05	57.8867	-53.9962			2	-53.9962	57.8867
3	4.67459e-05	-4.46681e-05	56.0951	-53.6017			3	-53.6017	56.0951
4	4.6678e-05	-4.33814e-05	56.0136	-52.0577			4	-52.0577	56.0136
5	4.67517e-05	-4.31686e-05	56.102	-51.8023			5	-51.8023	56.102
6	4.65203e-05	-4.4242e-05	55.8244	-53.0904			6	-53.0904	55.8244
7	4.63159e-05	-4.29803e-05	55.5791	-51.5764			7	-51.5764	55.5791
8	4.63409e-05	-4.42117e-05	55.6091	-53.054			8	-53.054	55.6091
9	4.62926e-05	-4.41653e-05	55.5511	-52.9984			9	-52.9984	55.5511
10	4.64022e-05	-4.29951e-05	55.6826	-51.5941			10	-51.5941	55.6826
11	4.78027e-05	-4.30202e-05	57.3632	-51.6242			11	-51.6242	57.3632
12	4.77319e-05	-4.29139e-05	57.2783	-51.4967			12	-51.4967	57.2783
13	4.64171e-05	-4.28313e-05	55.7005	-51.3976			13	-51.3976	55.7005
14	4.6426e-05	-4.40504e-05	55.7112	-52.8605			14	-52.8605	55.7112
15	4.64864e-05	-4.27699e-05	55.7837	-51.3239			15	-51.3239	55.7837
16	4.65109e-05	-4.29517e-05	55.8131	-51.542			16	-51.542	55.8131
17	4.79726e-05	-4.39502e-05	57.5671	-52.7402			17	-52.7402	57.5671
18	4.65527e-05	-4.41064e-05	55.8632	-52.9277			18	-52.9277	55.8632
19	4.65599e-05	-4.29616e-05	55.8719	-51.5539			19	-51.5539	55.8719
20	4.80619e-05	-4.40889e-05	57.6743	-52.9067			20	-52.9067	57.6743
21	4.79872e-05	-4.4052e-05	57.5846	-52.8624			21	-52.8624	57.5846
22	4.65511e-05	-4.4326e-05	55.8613	-53.1912			22	-53.1912	55.8613
23	4.79266e-05	-4.41638e-05	57.5119	-52.9966			23	-52.9966	57.5119
24	4.79921e-05	-4.38964e-05	57.5905	-52.6757			24	-52.6757	57.5905
25	4.67041e-05	-4.41437e-05	56.0449	-52.9724			25	-52.9724	56.0449
26	4.66754e-05	-4.39818e-05	56.0105	-52.7782			26	-52.7782	56.0105
27	4.80472e-05	-4.29894e-05	57.6566	-51.5873			27	-51.5873	57.6566
28	4.66315e-05	-4.29219e-05	55.9578	-51.5063			28	-51.5063	55.9578
29	4.79501e-05	-4.39009e-05	57.5401	-52.6811			29	-52.6811	57.5401
30	4.66695e-05	-4.2927e-05	56.0034	-51.5124			30	-51.5124	56.0034
31	4.68207e-05	-4.28098e-05	56.1848	-51.3718			31	-51.3718	56.1848
32	4.64262e-05	-4.28429e-05	55.7114	-51.4115			32	-51.4115	55.7114
33	4.68056e-05	-4.28428e-05	56.1667	-51.4114			33	-51.4114	56.1667
34	4.66509e-05	-4.2901e-05	55.9811	-51.4812			34	-51.4812	55.9811
35	4.67379e-05	-4.28771e-05	56.0855	-51.4525			35	-51.4525	56.0855
36	4.67501e-05	-4.40433e-05	56.1001	-52.852			36	-52.852	56.1001
37	4.81138e-05	-4.30002e-05	57.7366	-51.6002			37	-51.6002	57.7366
38	4.68926e-05	-4.39143e-05	56.2711	-52.6972			38	-52.6972	56.2711
39	4.68984e-05	-4.39213e-05	56.2781	-52.7056			39	-52.7056	56.2781
40	4.67369e-05	-4.28638e-05	56.0843	-51.4366			40	-51.4366	56.0843
41	4.81712e-05	-4.4067e-05	57.8054	-52.8804			41	-52.8804	57.8054
42	4.66964e-05	-4.30462e-05	56.0357	-51.6554			42	-51.6554	56.0357
43	4.82123e-05	-4.29873e-05	57.8548	-51.5848			43	-51.5848	57.8548
44	4.6405e-05	-4.3792e-05	55.686	-52.5504			44	-52.5504	55.686
45	4.79703e-05	-4.39933e-05	57.5644	-52.792			45	-52.792	57.5644
46	4.67441e-05	-4.30215e-05	56.0929	-51.6258			46	-51.6258	56.0929
47	4.6796e-05	-4.42051e-05	56.1552	-53.0461			47	-53.0461	56.1552
48	4.79482e-05	-4.41618e-05	57.5378	-52.9942			48	-52.9942	57.5378
49	4.67455e-05	-4.38379e-05	56.0946	-52.6055			49	-52.6055	56.0946
50	4.79661e-05	-4.29327e-05	57.5593	-51.5192			50	-51.5192	57.5593
51	4.81822e-05	-4.39754e-05	57.8186	-52.7705			51	-52.7705	57.8186
52	4.66239e-05	-4.40233e-05	55.9487	-52.828			52	-52.828	55.9487
53	4.65725e-05	-4.36836e-05	55.887	-52.4203			53	-52.4203	55.887
54	4.65469e-05	-4.39108e-05	55.8563	-52.693			54	-52.693	55.8563
55	4.66429e-05	-4.30399e-05	55.9715	-51.6479			55	-51.6479	55.9715
56	4.80461e-05	-4.28026e-05	57.6553	-51.3631			56	-51.3631	57.6553
57	4.67414e-05	-4.27895e-05	56.0897	-51.3474			57	-51.3474	56.0897
58	4.67262e-05	-4.39463e-05	56.0714	-52.7356			58	-52.7356	56.0714
59	4.66439e-05	-4.27706e-05	55.9727	-51.3247			59	-51.3247	55.9727
60	4.67029e-05	-4.29865e-05	56.0435	-51.5838			60	-51.5838	56.0435
61	4.68517e-05	-4.43578e-05	56.222	-53.2294			61	-53.2294	56.222
62	4.70197e-05	-4.28564e-05	56.4236	-51.4277			62	-51.4277	56.4236
63	4.79498e-05	-4.40171e-05	57.5398	-52.8205			63	-52.8205	57.5398
64	4.68377e-05	-4.30065e-05	56.2052	-51.6078			64	-51.6078	56.2052
65	4.8242e-05	-4.31009e-05	57.8904	-51.7211			65	-51.7211	57.8904
66	4.70829e-05	-4.31406e-05	56.4995	-51.7687			66	-51.7687	56.4995
67	4.67199e-05	-4.43604e-05	56.0639	-53.2325			67	-53.2325	56.0639
68	4.84036e-05	-4.3355e-05	58.0843	-52.026			68	-52.026	58.0843
69	4.72833e-05	-4.30926e-05	56.74	-51.7111			69	-51.7111	56.74
70	4.71133e-05	-4.35342e-05	56.536	-52.241			70	-52.241	56.536
71	4.87741e-05	-4.48753e-05	58.5289	-53.8504			71	-53.8504	58.5289
72	4.70957e-05	-4.32664e-05	56.5148	-51.9197			72	-51.9197	56.5148
73	4.83365e-05	-4.44501e-05	58.0038	-53.3401			73	-53.3401	58.0038
74	4.71701e-05	-4.32967e-05	56.6041	-51.956			74	-51.956	56.6041
75	4.83678e-05	-4.43489e-05	58.0414	-53.2187			75	-53.2187	58.0414
76	4.68918e-05	-4.32807e-05	56.2702	-51.9368			76	-51.9368	56.2702
77	4.70003e-05	-4.45022e-05	56.4004	-53.4026			77	-53.4026	56.4004
78	4.71608e-05	-4.3351e-05	56.593	-52.0212			78	-52.0212	56.593
79	4.85722e-05	-4.35143e-05	58.2866	-52.2172			79	-52.2172	58.2866
80	4.72299e-05	-4.34698e-05	56.6759	-52.1638			80	-52.1638	56.6759
81	4.73679e-05	-4.34945e-05	56.8415	-52.1934			81	-52.1934	56.8415
82	4.74871e-05	-4.34016e-05	56.9845	-52.0819			82	-52.0819	56.9845
83	4.74165e-05	-4.35268e-05	56.8998	-52.2322			83	-52.2322	56.8998
84	4.86222e-05	-4.46917e-05	58.3466	-53.63			84	-53.63	58.3466
85	4.74338e-05	-4.38955e-05	56.9206	-52.6746			85	-52.6746	56.9206
86	4.93676e-05	-4.33548e-05	59.2411	-52.0258			86	-52.0258	59.2411
87	4.72394e-05	-4.33157e-05	56.6873	-51.9788			87	-51.9788	56.6873
88	4.71725e-05	-4.36114e-05	56.607	-52.3337			88	-52.3337	56.607
89	4.74633e-05	-4.36876e-05	56.956	-52.4251			89	-52.4251	56.956
90	4.73652e-05	-4.48885e-05	56.8382	-53.8662			90	-53.8662	56.8382
91	4.74689e-05	-4.36405e-05	56.9627	-52.3686			91	-52.3686	56.9627
92	4.75226e-05	-4.49248e-05	57.0271	-53.9098			92	-53.9098	57.0271
93	4.88305e-05	-4.49947e-05	58.5966	-53.9936			93	-53.9936	58.5966
94	4.75511e-05	-4.48615e-05	57.0613	-53.8338			94	-53.8338	57.0613
95	4.90388e-05	-4.34131e-05	58.8466	-52.0957			95	-52.0957	58.8466
96	4.73618e-05	-4.34632e-05	56.8342	-52.1558			96	-52.1558	56.8342
97	4.73953e-05	-4.4644e-05	56.8744	-53.5728			97	-53.5728	56.8744
98	4.7389e-05	-4.48829e-05	56.8668	-53.8595			98	-53.8595	56.8668
99	4.75114e-05	-4.45617e-05	57.0137	-53.474			99	-53.474	57.0137
100	4.74695e-05	-4.44413e-05	56.9634	-53.3296			100	-53.3296	56.9634
101	4.73624e-05	-4.48808e-05	56.8349	-53.857			101	-53.857	56.8349
102	4.75482e-05	-4.46406e-05	57.0578	-53.5687			102	-53.5687	57.0578
103	4.8857e-05	-4.4689e-05	58.6284	-53.6268			103	-53.6268	58.6284
104	4.75067e-05	-4.34164e-05	57.008	-52.0997			104	-52.0997	57.008
105	4.72875e-05	-4.35257e-05	56.745	-52.2308			105	-52.2308	56.745
106	4.72896e-05	-4.33423e-05	56.7475	-52.0108			106	-52.0108	56.7475
107	4.7222e-05	-4.34489e-05	56.6664	-52.1387			107	-52.1387	56.6664
108	4.88264e-05	-4.49277e-05	58.5917	-53.9132			108	-53.9132	58.5917
109	4.7556e-05	-4.36481e-05	57.0672	-52.3777			109	-52.3777	57.0672
110	4.76922e-05	-4.38373e-05	57.2306	-52.6048			110	-52.6048	57.2306
111	4.79374e-05	-4.34824e-05	57.5249	-52.1789			111	-52.1789	57.5249
112	4.87479e-05	-4.46155e-05	58.4975	-53.5386			112	-53.5386	58.4975
113	4.73113e-05	-4.35718e-05	56.7736	-52.2862			113	-52.2862	56.7736
114	4.88654e-05	-4.48585e-05	58.6385	-53.8302			114	-53.8302	58.6385
115	4.86881e-05	-4.46927e-05	58.4257	-53.6312			115	-53.6312	58.4257
116	4.89051e-05	-4.36813e-05	58.6861	-52.4176			116	-52.4176	58.6861
117	4.87684e-05	-4.47836e-05	58.5221	-53.7403			117	-53.7403	58.5221
118	4.74638e-05	-4.48615e-05	56.9566	-53.8338			118	-53.8338	56.9566
119	4.77468e-05	-4.50563e-05	57.2962	-54.0676			119	-54.0676	57.2962
120	4.90748e-05	-4.35781e-05	58.8898	-52.2937			120	-52.2937	58.8898
121	4.7607e-05	-4.48991e-05	57.1284	-53.8789			121	-53.8789	57.1284
122	4.79606e-05	-4.46793e-05	57.5527	-53.6152			122	-53.6152	57.5527
123	4.77619e-05	-4.46755e-05	57.3143	-53.6106			123	-53.6106	57.3143
124	4.7596e-05	-4.48012e-05	57.1152	-53.7614			124	-53.7614	57.1152
125	4.92351e-05	-4.38626e-05	59.0821	-52.6351			125	-52.6351	59.0821
126	4.93821e-05	-4.36623e-05	59.2585	-52.3948			126	-52.3948	59.2585
127	4.78219e-05	-4.39797e-05	57.3863	-52.7756			127	-52.7756	57.3863
128	4.93404e-05	-4.37119e-05	59.2085	-52.4543			128	-52.4543	59.2085
129	4.7786e-05	-4.371e-05	57.3432	-52.452			129	-52.452	57.3432
130	4.75539e-05	-4.47639e-05	57.0647	-53.7167			130	-53.7167	57.0647
131	4.9115e-05	-4.37569e-05	58.938	-52.5083			131	-52.5083	58.938
132	4.80122e-05	-4.51462e-05	57.6146	-54.1754			132	-54.1754	57.6146
133	4.78559e-05	-4.37929e-05	57.4271	-52.5515			133	-52.5515	57.4271
134	4.7872e-05	-4.50089e-05	57.4464	-54.0107			134	-54.0107	57.4464
135	4.79388e-05	-4.50737e-05	57.5266	-54.0884			135	-54.0884	57.5266
136	4.81503e-05	-4.39023e-05	57.7804	-52.6828			136	-52.6828	57.7804
137	4.80883e-05	-4.40251e-05	57.706	-52.8301			137	-52.8301	57.706
138	4.79707e-05	-4.48293e-05	57.5648	-53.7952			138	-53.7952	57.5648
139	4.79096e-05	-4.49847e-05	57.4915	-53.9816			139	-53.9816	57.4915
140	4.80297e-05	-4.49061e-05	57.6356	-53.8873			140	-53.8873	57.6356
141	4.78121e-05	-4.3653e-05	57.3745	-52.3836			141	-52.3836	57.3745
142	4.79431e-05	-4.48652e-05	57.5317	-53.8382			142	-53.8382	57.5317
143	4.90898e-05	-4.47109e-05	58.9078	-53.6531			143	-53.6531	58.9078
144	4.80859e-05	-4.51466e-05	57.7031	-54.1759			144	-54.1759	57.7031
145	4.96544e-05	-4.53537e-05	59.5853	-54.4244			145	-54.4244	59.5853
146	4.83703e-05	-4.52562e-05	58.0444	-54.3074			146	-54.3074	58.0444
147	4.80201e-05	-4.54403e-05	57.6241	-54.5284			147	-54.5284	57.6241
148	5.0213e-05	-4.50903e-05	60.2556	-54.1084			148	-54.1084	60.2556
149	5.07448e-05	-4.50291e-05	60.8938	-54.0349			149	-54.0349	60.8938
150	4.8618e-05	-4.46203e-05	58.3416	-53.5444			150	-53.5444	58.3416
151	5.02382e-05	-4.47851e-05	60.2858	-53.7421			151	-53.7421	60.2858
152	5.05051e-05	-4.49192e-05	60.6061	-53.903			152	-53.903	60.6061
153	4.90781e-05	-4.4798e-05	58.8937	-53.7576			153	-53.7576	58.8937
154	5.06525e-05	-4.5091e-05	60.783	-54.1092			154	-54.1092	60.783
155	4.93067e-05	-4.62589e-05	59.168	-55.5107			155	-55.5107	59.168
156	4.93936e-05	-4.53911e-05	59.2723	-54.4693			156	-54.4693	59.2723
157	4.93906e-05	-4.50701e-05	59.2687	-54.0841			157	-54.0841	59.2687
158	4.91937e-05	-4.51952e-05	59.0324	-54.2342			158	-54.2342	59.0324
159	4.93897e-05	-4.53149e-05	59.2676	-54.3779			159	-54.3779	59.2676
160	5.09512e-05	-4.54468e-05	61.1414	-54.5362			160	-54.5362	61.1414
161	5.11713e-05	-4.68672e-05	61.4056	-56.2406			161	-56.2406	61.4056
162	4.99593e-05	-4.7016e-05	59.9512	-56.4192			162	-56.4192	59.9512
163	5.01383e-05	-4.59441e-05	60.166	-55.1329			163	-55.1329	60.166
164	5.00233e-05	-4.56855e-05	60.028	-54.8226			164	-54.8226	60.028
165	4.98665e-05	-4.68985e-05	59.8398	-56.2782			165	-56.2782	59.8398
166	5.00929e-05	-4.58046e-05	60.1115	-54.9655			166	-54.9655	60.1115
167	5.14317e-05	-4.71861e-05	61.718	-56.6233			167	-56.6233	61.718
168	5.14545e-05	-4.59939e-05	61.7454	-55.1927			168	-55.1927	61.7454
169	5.12817e-05	-4.5526e-05	61.538	-54.6312			169	-54.6312	61.538
170	4.97738e-05	-4.55675e-05	59.7286	-54.681			170	-54.681	59.7286
171	4.99803e-05	-4.68401e-05	59.9764	-56.2081			171	-56.2081	59.9764
172	5.12049e-05	-4.55924e-05	61.4459	-54.7109			172	-54.7109	61.4459
173	4.97371e-05	-4.56319e-05	59.6845	-54.7583			173	-54.7583	59.6845
174	4.99367e-05	-4.56438e-05	59.924	-54.7726			174	-54.7726	59.924
175	5.14227e-05	-4.70086e-05	61.7072	-56.4103			175	-56.4103	61.7072
176	5.16465e-05	-4.59924e-05	61.9758	-55.1909			176	-55.1909	61.9758
177	5.16949e-05	-4.73186e-05	62.0339	-56.7823			177	-56.7823	62.0339
178	5.04429e-05	-4.60141e-05	60.5315	-55.2169			178	-55.2169	60.5315
179	5.02491e-05	-4.72087e-05	60.2989	-56.6504			179	-56.6504	60.2989
180	5.16627e-05	-4.5874e-05	61.9952	-55.0488			180	-55.0488	61.9952
181	5.00599e-05	-4.59312e-05	60.0719	-55.1174			181	-55.1174	60.0719
182	5.01877e-05	-4.5993e-05	60.2252	-55.1916			182	-55.1916	60.2252
183	5.18435e-05	-4.67093e-05	62.2122	-56.0512			183	-56.0512	62.2122
184	4.98662e-05	-4.56908e-05	59.8394	-54.829			184	-54.829	59.8394
185	4.99633e-05	-4.58443e-05	59.956	-55.0132			185	-55.0132	59.956
186	5.01126e-05	-4.58086e-05	60.1351	-54.9703			186	-54.9703	60.1351
187	5.01156e-05	-4.59662e-05	60.1387	-55.1594			187	-55.1594	60.1387
188	5.02654e-05	-4.56995e-05	60.3185	-54.8394			188	-54.8394	60.3185
189	5.14153e-05	-4.5958e-05	61.6984	-55.1496			189	-55.1496	61.6984
190	5.16168e-05	-4.59373e-05	61.9402	-55.1248			190	-55.1248	61.9402
191	5.16033e-05	-4.58122e-05	61.924	-54.9746			191	-54.9746	61.924
192	5.17443e-05	-4.72462e-05	62.0932	-56.6954			192	-56.6954	62.0932
193	5.17914e-05	-4.69687e-05	62.1497	-56.3624			193	-56.3624	62.1497
194	5.15874e-05	-4.69669e-05	61.9049	-56.3603			194	-56.3603	61.9049
195	5.01798e-05	-4.58519e-05	60.2158	-55.0223			195	-55.0223	60.2158
196	5.16227e-05	-4.68865e-05	61.9472	-56.2638			196	-56.2638	61.9472
197	4.99173e-05	-4.68239e-05	59.9008	-56.1887			197	-56.1887	59.9008
198	4.99647e-05	-4.57176e-05	59.9576	-54.8611			198	-54.8611	59.9576
199	4.99278e-05	-4.5645e-05	59.9134	-54.774			199	-54.774	59.9134
200	5.12534e-05	-4.68862e-05	61.5041	-56.2634			200	-56.2634	61.5041
201	4.99948e-05	-4.57896e-05	59.9938	-54.9475			201	-54.9475	59.9938
202	5.01088e-05	-4.58567e-05	60.1306	-55.028			202	-55.028	60.1306
203	5.02619e-05	-4.70334e-05	60.3143	-56.4401			203	-56.4401	60.3143
204	5.02656e-05	-4.59238e-05	60.3187	-55.1086			204	-55.1086	60.3187
205	5.01709e-05	-4.57335e-05	60.2051	-54.8802			205	-54.8802	60.2051
206	5.02674e-05	-4.71846e-05	60.3209	-56.6215			206	-56.6215	60.3209
207	5.02605e-05	-4.59846e-05	60.3126	-55.1815			207	-55.1815	60.3126
208	5.04457e-05	-4.6087e-05	60.5348	-55.3044			208	-55.3044	60.5348
209	5.04973e-05	-4.58227e-05	60.5968	-54.9872			209	-54.9872	60.5968
210	5.03487e-05	-4.60615e-05	60.4184	-55.2738			210	-55.2738	60.4184
211	5.18627e-05	-4.70135e-05	62.2352	-56.4162			211	-56.4162	62.2352
212	5.15685e-05	-4.5858e-05	61.8822	-55.0296			212	-55.0296	61.8822
213	5.01639e-05	-4.59618e-05	60.1967	-55.1542			213	-55.1542	60.1967
214	5.01884e-05	-4.72776e-05	60.2261	-56.7331			214	-56.7331	60.2261
215	5.01753e-05	-4.58213e-05	60.2104	-54.9856			215	-54.9856	60.2104
216	5.01574e-05	-4.59846e-05	60.1889	-55.1815			216	-55.1815	60.1889
217	5.17579e-05	-4.72411e-05	62.1095	-56.6893			217	-56.6893	62.1095
218	5.03648e-05	-4.72275e-05	60.4378	-56.673			218	-56.673	60.4378
219	5.03542e-05	-4.61277e-05	60.425	-55.3532			219	-55.3532	60.425
220	5.19023e-05	-4.62618e-05	62.2828	-55.5142			220	-55.5142	62.2828
221	5.05957e-05	-4.6378e-05	60.7148	-55.6536			221	-55.6536	60.7148
222	5.03339e-05	-4.74557e-05	60.4007	-56.9468			222	-56.9468	60.4007
223	5.04743e-05	-4.75528e-05	60.5692	-57.0634			223	-57.0634	60.5692
224	5.04932e-05	-4.73396e-05	60.5918	-56.8075			224	-56.8075	60.5918
225	5.04361e-05	-4.59737e-05	60.5233	-55.1684			225	-55.1684	60.5233
226	5.04663e-05	-4.57877e-05	60.5596	-54.9452			226	-54.9452	60.5596
227	5.01191e-05	-4.69821e-05	60.1429	-56.3785			227	-56.3785	60.1429
228	5.01172e-05	-4.59268e-05	60.1406	-55.1122			228	-55.1122	60.1406
229	5.01375e-05	-4.71762e-05	60.165	-56.6114			229	-56.6114	60.165
230	5.02647e-05	-4.59753e-05	60.3176	-55.1704			230	-55.1704	60.3176
231	5.17907e-05	-4.72928e-05	62.1488	-56.7514			231	-56.7514	62.1488
232	5.01392e-05	-4.59386e-05	60.167	-55.1263			232	-55.1263	60.167
233	5.15862e-05	-4.71826e-05	61.9034	-56.6191			233	-56.6191	61.9034
234	5.02019e-05	-4.58928e-05	60.2423	-55.0714			234	-55.0714	60.2423
235	5.03752e-05	-4.59734e-05	60.4502	-55.1681			235	-55.1681	60.4502
236	5.17072e-05	-4.70773e-05	62.0486	-56.4928			236	-56.4928	62.0486
237	5.00242e-05	-4.73371e-05	60.029	-56.8045			237	-56.8045	60.029
238	5.02199e-05	-4.60469e-05	60.2639	-55.2563			238	-55.2563	60.2639
239	5.04688e-05	-4.60901e-05	60.5626	-55.3081			239	-55.3081	60.5626
240	5.04534e-05	-4.62413e-05	60.5441	-55.4896			240	-55.4896	60.5441
241	5.19579e-05	-4.76809e-05	62.3495	-57.2171			241	-57.2171	62.3495
242	5.07333e-05	-4.72643e-05	60.88	-56.7172			242	-56.7172	60.88
243	5.0354e-05	-4.61469e-05	60.4248	-55.3763			243	-55.3763	60.4248
244	5.18138e-05	-4.6161e-05	62.1766	-55.3932			244	-55.3932	62.1766
245	5.14985e-05	-4.59416e-05	61.7982	-55.1299			245	-55.1299	61.7982
246	5.13721e-05	-4.58525e-05	61.6465	-55.023			246	-55.023	61.6465
247	5.13984e-05	-4.57556e-05	61.6781	-54.9067			247	-54.9067	61.6781
248	4.99609e-05	-4.58172e-05	59.9531	-54.9806			248	-54.9806	59.9531
249	5.01637e-05	-4.58495e-05	60.1964	-55.0194			249	-55.0194	60.1964
250	5.00919e-05	-4.59732e-05	60.1103	-55.1678			250	-55.1678	60.1103
251	5.01753e-05	-4.59987e-05	60.2104	-55.1984			251	-55.1984	60.2104
252	5.02073e-05	-4.59907e-05	60.2488	-55.1888			252	-55.1888	60.2488
253	5.17588e-05	-4.62225e-05	62.1106	-55.467			253	-55.467	62.1106
254	5.04709e-05	-4.62598e-05	60.5651	-55.5118			254	-55.5118	60.5651
255	5.04868e-05	-4.74789e-05	60.5842	-56.9747			255	-56.9747	60.5842
256	5.19893e-05	-4.63343e-05	62.3872	-55.6012			256	-55.6012	62.3872
257	5.06407e-05	-4.76659e-05	60.7688	-57.1991			257	-57.1991	60.7688
258	5.06003e-05	-4.72975e-05	60.7204	-56.757			258	-56.757	60.7204
259	5.02773e-05	-4.59297e-05	60.3328	-55.1156			259	-55.1156	60.3328
260	5.03113e-05	-4.57772e-05	60.3736	-54.9326			260	-54.9326	60.3736
261	5.1579e-05	-4.68971e-05	61.8948	-56.2765			261	-56.2765	61.8948
262	5.1705e-05	-4.69275e-05	62.046	-56.313			262	-56.313	62.046
263	5.02463e-05	-4.71828e-05	60.2956	-56.6194			263	-56.6194	60.2956
264	5.01622e-05	-4.6e-05	60.1946	-55.2			264	-55.2	60.1946
265	5.03677e-05	-4.72538e-05	60.4412	-56.7046			265	-56.7046	60.4412
266	5.04485e-05	-4.60536e-05	60.5382	-55.2643			266	-55.2643	60.5382
267	5.04314e-05	-4.7324e-05	60.5177	-56.7888			267	-56.7888	60.5177
268	5.01644e-05	-4.60914e-05	60.1973	-55.3097			268	-55.3097	60.1973
269	5.14895e-05	-4.71764e-05	61.7874	-56.6117			269	-56.6117	61.7874
270	5.14909e-05	-4.59665e-05	61.7891	-55.1598			270	-55.1598	61.7891
271	5.04018e-05	-4.6069e-05	60.4822	-55.2828			271	-55.2828	60.4822
272	5.03283e-05	-4.61686e-05	60.394	-55.4023			272	-55.4023	60.394
273	5.18508e-05	-4.60277e-05	62.221	-55.2332			273	-55.2332	62.221
274	5.02195e-05	-4.59431e-05	60.2634	-55.1317			274	-55.1317	60.2634
275	5.0291e-05	-4.58776e-05	60.3492	-55.0531			275	-55.0531	60.3492
276	5.01289e-05	-4.71522e-05	60.1547	-56.5826			276	-56.5826	60.1547
277	5.03132e-05	-4.61849e-05	60.3758	-55.4219			277	-55.4219	60.3758
278	5.04438e-05	-4.7506e-05	60.5326	-57.0072			278	-57.0072	60.5326
279	5.19308e-05	-4.62201e-05	62.317	-55.4641			279	-55.4641	62.317
280	5.04851e-05	-4.63035e-05	60.5821	-55.5642			280	-55.5642	60.5821
281	5.05238e-05	-4.63097e-05	60.6286	-55.5716			281	-55.5716	60.6286
282	5.19761e-05	-4.64542e-05	62.3713	-55.745			282	-55.745	62.3713
283	5.09127e-05	-4.76977e-05	61.0952	-57.2372			283	-57.2372	61.0952
284	5.22066e-05	-4.6591e-05	62.6479	-55.9092			284	-55.9092	62.6479
285	5.22046e-05	-4.66225e-05	62.6455	-55.947			285	-55.947	62.6455
286	5.04608e-05	-4.74785e-05	60.553	-56.9742			286	-56.9742	60.553
287	5.20154e-05	-4.6346e-05	62.4185	-55.6152			287	-55.6152	62.4185
288	5.21475e-05	-4.77379e-05	62.577	-57.2855			288	-57.2855	62.577
289	5.07872e-05	-4.77935e-05	60.9446	-57.3522			289	-57.3522	60.9446
290	5.05457e-05	-4.76154e-05	60.6548	-57.1385			290	-57.1385	60.6548
291	5.07247e-05	-4.7585e-05	60.8696	-57.102			291	-57.102	60.8696
292	5.21662e-05	-4.65051e-05	62.5994	-55.8061			292	-55.8061	62.5994
293	5.06773e-05	-4.661e-05	60.8128	-55.932			293	-55.932	60.8128
294	5.23202e-05	-4.78666e-05	62.7842	-57.4399			294	-57.4399	62.7842
295	5.09056e-05	-4.66547e-05	61.0867	-55.9856			295	-55.9856	61.0867
296	5.0709e-05	-4.62841e-05	60.8508	-55.5409			296	-55.5409	60.8508
297	5.06722e-05	-4.75284e-05	60.8066	-57.0341			297	-57.0341	60.8066
298	5.0557e-05	-4.63976e-05	60.6684	-55.6771			298	-55.6771	60.6684
299	5.07042e-05	-4.6488e-05	60.845	-55.7856			299	-55.7856	60.845
300	5.07707e-05	-4.77245e-05	60.9248	-57.2694			300	-57.2694	60.9248
301	5.22627e-05	-4.65802e-05	62.7152	-55.8962			301	-55.8962	62.7152
302	5.08409e-05	-4.64791e-05	61.0091	-55.7749			302	-55.7749	61.0091
303	5.09323e-05	-4.65796e-05	61.1188	-55.8955			303	-55.8955	61.1188
304	5.07389e-05	-4.63561e-05	60.8867	-55.6273			304	-55.6273	60.8867
305	5.07424e-05	-4.77157e-05	60.8909	-57.2588			305	-57.2588	60.8909
306	5.07086e-05	-4.77453e-05	60.8503	-57.2944			306	-57.2944	60.8503
307	5.21583e-05	-4.7766e-05	62.59	-57.3192			307	-57.3192	62.59
308	5.06752e-05	-4.77707e-05	60.8102	-57.3248			308	-57.3248	60.8102
309	5.08134e-05	-4.6679e-05	60.9761	-56.0148			309	-56.0148	60.9761
310	5.06787e-05	-4.77426e-05	60.8144	-57.2911			310	-57.2911	60.8144
311	5.21038e-05	-4.6515e-05	62.5246	-55.818			311	-55.818	62.5246
312	5.22728e-05	-4.66372e-05	62.7274	-55.9646			312	-55.9646	62.7274
313	5.21529e-05	-4.79e-05	62.5835	-57.48			313	-57.48	62.5835
314	5.08633e-05	-4.79138e-05	61.036	-57.4966			314	-57.4966	61.036
315	5.24275e-05	-4.66575e-05	62.913	-55.989			315	-55.989	62.913
316	5.1082e-05	-4.65325e-05	61.2984	-55.839			316	-55.839	61.2984
317	5.1058e-05	-4.77597e-05	61.2696	-57.3116			317	-57.3116	61.2696
318	5.07758e-05	-4.63624e-05	60.931	-55.6349			318	-55.6349	60.931
319	5.06547e-05	-4.63656e-05	60.7856	-55.6387			319	-55.6387	60.7856
320	5.21782e-05	-4.75825e-05	62.6138	-57.099			320	-57.099	62.6138
321	5.05401e-05	-4.63234e-05	60.6481	-55.5881			321	-55.5881	60.6481
322	5.20046e-05	-4.7626e-05	62.4055	-57.1512			322	-57.1512	62.4055
323	5.22885e-05	-4.64597e-05	62.7462	-55.7516			323	-55.7516	62.7462
324	5.2365e-05	-4.78247e-05	62.838	-57.3896			324	-57.3896	62.838
325	5.08572e-05	-4.66587e-05	61.0286	-55.9904			325	-55.9904	61.0286
326	5.08089e-05	-4.67577e-05	60.9707	-56.1092			326	-56.1092	60.9707
327	5.07995e-05	-4.6812e-05	60.9594	-56.1744			327	-56.1744	60.9594
328	5.23414e-05	-4.6703e-05	62.8097	-56.0436			328	-56.0436	62.8097
329	5.24442e-05	-4.78994e-05	62.933	-57.4793			329	-57.4793	62.933
330	5.23272e-05	-4.67079e-05	62.7926	-56.0495			330	-56.0495	62.7926
331	5.25177e-05	-4.80098e-05	63.0212	-57.6118			331	-57.6118	63.0212
332	5.10543e-05	-4.81686e-05	61.2652	-57.8023			332	-57.8023	61.2652
333	5.08315e-05	-4.68567e-05	60.9978	-56.228			333	-56.228	60.9978
334	5.0978e-05	-4.80462e-05	61.1736	-57.6554			334	-57.6554	61.1736
335	5.25108e-05	-4.67926e-05	63.013	-56.1511			335	-56.1511	63.013
336	5.07163e-05	-4.79015e-05	60.8596	-57.4818			336	-57.4818	60.8596
337	5.22905e-05	-4.65718e-05	62.7486	-55.8862			337	-55.8862	62.7486
338	5.2448e-05	-4.64627e-05	62.9376	-55.7552			338	-55.7552	62.9376
339	5.19853e-05	-4.62982e-05	62.3824	-55.5578			339	-55.5578	62.3824
340	5.05571e-05	-4.63603e-05	60.6685	-55.6324			340	-55.6324	60.6685
341	5.07426e-05	-4.75596e-05	60.8911	-57.0715			341	-57.0715	60.8911
342	5.21537e-05	-4.64264e-05	62.5844	-55.7117			342	-55.7117	62.5844
343	5.08306e-05	-4.7717e-05	60.9967	-57.2604			343	-57.2604	60.9967
344	5.06896e-05	-4.77761e-05	60.8275	-57.3313			344	-57.3313	60.8275
345	5.21576e-05	-4.78446e-05	62.5891	-57.4135			345	-57.4135	62.5891
346	5.07415e-05	-4.778e-05	60.8898	-57.336			346	-57.336	60.8898
347	5.07464e-05	-4.66727e-05	60.8957	-56.0072			347	-56.0072	60.8957
348	5.07868e-05	-4.66566e-05	60.9442	-55.9879			348	-55.9879	60.9442
349	5.08689e-05	-4.66659e-05	61.0427	-55.9991			349	-55.9991	61.0427
350	5.08819e-05	-4.80063e-05	61.0583	-57.6076			350	-57.6076	61.0583
351	5.09019e-05	-4.67735e-05	61.0823	-56.1282			351	-56.1282	61.0823
352	5.23259e-05	-4.67531e-05	62.7911	-56.1037			352	-56.1037	62.7911
353	5.08497e-05	-4.67535e-05	61.0196	-56.1042			353	-56.1042	61.0196
354	5.23565e-05	-4.79721e-05	62.8278	-57.5665			354	-57.5665	62.8278
355	5.10394e-05	-4.80306e-05	61.2473	-57.6367			355	-57.6367	61.2473
356	5.10725e-05	-4.80605e-05	61.287	-57.6726			356	-57.6726	61.287
357	5.25433e-05	-4.66914e-05	63.052	-56.0297			357	-56.0297	63.052
358	5.09644e-05	-4.67484e-05	61.1573	-56.0981			358	-56.0981	61.1573
359	5.09498e-05	-4.8126e-05	61.1398	-57.7512			359	-57.7512	61.1398
360	5.24658e-05	-4.80927e-05	62.959	-57.7112			360	-57.7112	62.959
361	5.24115e-05	-4.82195e-05	62.8938	-57.8634			361	-57.8634	62.8938
362	5.24183e-05	-4.67273e-05	62.902	-56.0728			362	-56.0728	62.902
363	5.23083e-05	-4.79934e-05	62.77	-57.5921			363	-57.5921	62.77
364	5.23315e-05	-4.67071e-05	62.7978	-56.0485			364	-56.0485	62.7978
365	5.09514e-05	-4.67354e-05	61.1417	-56.0825			365	-56.0825	61.1417
366	5.09124e-05	-4.67645e-05	61.0949	-56.1174			366	-56.1174	61.0949
367	5.24646e-05	-4.80771e-05	62.9575	-57.6925			367	-57.6925	62.9575
368	5.2268e-05	-4.68255e-05	62.7216	-56.1906			368	-56.1906	62.7216
369	5.09834e-05	-4.68407e-05	61.1801	-56.2088			369	-56.2088	61.1801
370	5.09917e-05	-4.80375e-05	61.19	-57.645			370	-57.645	61.19
371	5.07282e-05	-4.65184e-05	60.8738	-55.8221			371	-55.8221	60.8738
372	5.08019e-05	-4.66644e-05	60.9623	-55.9973			372	-55.9973	60.9623
373	5.06078e-05	-4.66239e-05	60.7294	-55.9487			373	-55.9487	60.7294
374	5.20589e-05	-4.65376e-05	62.4707	-55.8451			374	-55.8451	62.4707
375	5.08201e-05	-4.65771e-05	60.9841	-55.8925			375	-55.8925	60.9841
376	5.22206e-05	-4.6462e-05	62.6647	-55.7544			376	-55.7544	62.6647
377	5.06228e-05	-4.77708e-05	60.7474	-57.325			377	-57.325	60.7474
378	5.07576e-05	-4.78249e-05	60.9091	-57.3899			378	-57.3899	60.9091
379	5.20348e-05	-4.79868e-05	62.4418	-57.5842			379	-57.5842	62.4418
380	5.21276e-05	-4.77434e-05	62.5531	-57.2921			380	-57.2921	62.5531
381	5.05737e-05	-4.65884e-05	60.6884	-55.9061			381	-55.9061	60.6884
382	5.22311e-05	-4.6527e-05	62.6773	-55.8324			382	-55.8324	62.6773
383	5.23675e-05	-4.65707e-05	62.841	-55.8848			383	-55.8848	62.841
384	5.09372e-05	-4.79052e-05	61.1246	-57.4862			384	-57.4862	61.1246
385	5.25306e-05	-4.6632e-05	63.0367	-55.9584			385	-55.9584	63.0367
386	5.09675e-05	-4.66529e-05	61.161	-55.9835			386	-55.9835	61.161
387	5.11026e-05	-4.78425e-05	61.3231	-57.411			387	-57.411	61.3231
388	5.10422e-05	-4.67507e-05	61.2506	-56.1008			388	-56.1008	61.2506
389	5.10014e-05	-4.67641e-05	61.2017	-56.1169			389	-56.1169	61.2017
390	5.24597e-05	-4.8047e-05	62.9516	-57.6564			390	-57.6564	62.9516
391	5.10581e-05	-4.68247e-05	61.2697	-56.1896			391	-56.1896	61.2697
392	5.26455e-05	-4.80125e-05	63.1746	-57.615			392	-57.615	63.1746
393	5.111e-05	-4.81865e-05	61.332	-57.8238			393	-57.8238	61.332
394	5.10069e-05	-4.68181e-05	61.2083	-56.1817			394	-56.1817	61.2083
395	5.08028e-05	-4.80036e-05	60.9634	-57.6043			395	-57.6043	60.9634
396	5.22726e-05	-4.68945e-05	62.7271	-56.2734			396	-56.2734	62.7271
397	5.08964e-05	-4.81621e-05	61.0757	-57.7945			397	-57.7945	61.0757
398	5.24633e-05	-4.6988e-05	62.956	-56.3856			398	-56.3856	62.956
399	5.20507e-05	-4.69177e-05	62.4608	-56.3012			399	-56.3012	62.4608
400	5.1988e-05	-4.66608e-05	62.3856	-55.993			400	-55.993	62.3856
401	5.05255e-05	-4.64614e-05	60.6306	-55.7537			401	-55.7537	60.6306
402	5.08646e-05	-4.78666e-05	61.0375	-57.4399			402	-57.4399	61.0375
403	5.10181e-05	-4.65975e-05	61.2217	-55.917			403	-55.917	61.2217
404	5.09424e-05	-4.78828e-05	61.1309	-57.4594			404	-57.4594	61.1309
405	5.08595e-05	-4.78282e-05	61.0314	-57.3938			405	-57.3938	61.0314
406	5.09477e-05	-4.67311e-05	61.1372	-56.0773			406	-56.0773	61.1372
407	5.09537e-05	-4.67713e-05	61.1444	-56.1256			407	-56.1256	61.1444
408	5.0909e-05	-4.68156e-05	61.0908	-56.1787			408	-56.1787	61.0908
409	5.0751e-05	-4.79447e-05	60.9012	-57.5336			409	-57.5336	60.9012
410	5.21765e-05	-4.66034e-05	62.6118	-55.9241			410	-55.9241	62.6118
411	5.21688e-05	-4.7711e-05	62.6026	-57.2532			411	-57.2532	62.6026
412	5.08548e-05	-4.67062e-05	61.0258	-56.0474			412	-56.0474	61.0258
413	5.0759e-05	-4.78167e-05	60.9108	-57.38			413	-57.38	60.9108
414	5.08318e-05	-4.77161e-05	60.9982	-57.2593			414	-57.2593	60.9982
415	5.08318e-05	-4.63533e-05	60.9982	-55.624			415	-55.624	60.9982
416	5.22696e-05	-4.64865e-05	62.7235	-55.7838			416	-55.7838	62.7235
417	5.06207e-05	-4.64874e-05	60.7448	-55.7849			417	-55.7849	60.7448
418	5.08204e-05	-4.78499e-05	60.9845	-57.4199			418	-57.4199	60.9845
419	5.21828e-05	-4.7869e-05	62.6194	-57.4428			419	-57.4428	62.6194
420	5.2169e-05	-4.66976e-05	62.6028	-56.0371			420	-56.0371	62.6028
421	5.22703e-05	-4.79263e-05	62.7244	-57.5116			421	-57.5116	62.7244
422	5.08648e-05	-4.78391e-05	61.0378	-57.4069			422	-57.4069	61.0378
423	5.23853e-05	-4.6404e-05	62.8624	-55.6848			423	-55.6848	62.8624
424	5.0915e-05	-4.64717e-05	61.098	-55.766			424	-55.766	61.098
425	5.20741e-05	-4.74389e-05	62.4889	-56.9267			425	-56.9267	62.4889
426	5.06502e-05	-4.76613e-05	60.7802	-57.1936			426	-57.1936	60.7802
427	5.04485e-05	-4.74422e-05	60.5382	-56.9306			427	-56.9306	60.5382
428	5.05504e-05	-4.62657e-05	60.6605	-55.5188			428	-55.5188	60.6605
429	5.20244e-05	-4.63274e-05	62.4293	-55.5929			429	-55.5929	62.4293
430	5.20263e-05	-4.64279e-05	62.4316	-55.7135			430	-55.7135	62.4316
431	5.07576e-05	-4.75021e-05	60.9091	-57.0025			431	-57.0025	60.9091
432	5.0646e-05	-4.75468e-05	60.7752	-57.0562			432	-57.0562	60.7752
433	5.21142e-05	-4.62185e-05	62.537	-55.4622			433	-55.4622	62.537
434	5.05131e-05	-4.75877e-05	60.6157	-57.1052			434	-57.1052	60.6157
435	5.05079e-05	-4.63474e-05	60.6095	-55.6169			435	-55.6169	60.6095
436	5.04854e-05	-4.64859e-05	60.5825	-55.7831			436	-55.7831	60.5825
437	5.06066e-05	-4.64891e-05	60.7279	-55.7869			437	-55.7869	60.7279
438	5.06328e-05	-4.76456e-05	60.7594	-57.1747			438	-57.1747	60.7594
439	5.20087e-05	-4.74906e-05	62.4104	-56.9887			439	-56.9887	62.4104
440	5.20485e-05	-4.61858e-05	62.4582	-55.423			440	-55.423	62.4582
441	5.05343e-05	-4.63803e-05	60.6412	-55.6564			441	-55.6564	60.6412
442	5.05577e-05	-4.75114e-05	60.6692	-57.0137			442	-57.0137	60.6692
443	5.07247e-05	-4.74799e-05	60.8696	-56.9759			443	-56.9759	60.8696
444	5.04702e-05	-4.73757e-05	60.5642	-56.8508			444	-56.8508	60.5642
445	5.03708e-05	-4.62077e-05	60.445	-55.4492			445	-55.4492	60.445
446	5.03185e-05	-4.73642e-05	60.3822	-56.837			446	-56.837	60.3822
447	5.04077e-05	-4.60238e-05	60.4892	-55.2286			447	-55.2286	60.4892
448	5.19963e-05	-4.61357e-05	62.3956	-55.3628			448	-55.3628	62.3956
449	5.04488e-05	-4.63567e-05	60.5386	-55.628			449	-55.628	60.5386
450	5.16659e-05	-4.75121e-05	61.9991	-57.0145			450	-57.0145	61.9991
451	5.18744e-05	-4.62216e-05	62.2493	-55.4659			451	-55.4659	62.2493
452	5.04149e-05	-4.74114e-05	60.4979	-56.8937			452	-56.8937	60.4979
453	5.18525e-05	-4.74982e-05	62.223	-56.9978			453	-56.9978	62.223
454	5.04165e-05	-4.62856e-05	60.4998	-55.5427			454	-55.5427	60.4998
455	5.20206e-05	-4.74968e-05	62.4247	-56.9962			455	-56.9962	62.4247
456	5.21861e-05	-4.62056e-05	62.6233	-55.4467			456	-55.4467	62.6233
457	5.19086e-05	-4.59656e-05	62.2903	-55.1587			457	-55.1587	62.2903
458	5.03279e-05	-4.61708e-05	60.3935	-55.405			458	-55.405	60.3935
459	5.03547e-05	-4.62613e-05	60.4256	-55.5136			459	-55.5136	60.4256
460	5.19907e-05	-4.62261e-05	62.3888	-55.4713			460	-55.4713	62.3888
461	5.19291e-05	-4.73203e-05	62.3149	-56.7844			461	-56.7844	62.3149
462	5.05245e-05	-4.61699e-05	60.6294	-55.4039			462	-55.4039	60.6294
463	5.17882e-05	-4.60787e-05	62.1458	-55.2944			463	-55.2944	62.1458
464	5.03992e-05	-4.73248e-05	60.479	-56.7898			464	-56.7898	60.479
465	5.18353e-05	-4.72637e-05	62.2024	-56.7164			465	-56.7164	62.2024
466	5.01663e-05	-4.57932e-05	60.1996	-54.9518			466	-54.9518	60.1996
467	5.01935e-05	-4.57924e-05	60.2322	-54.9509			467	-54.9509	60.2322
468	5.00613e-05	-4.71251e-05	60.0736	-56.5501			468	-56.5501	60.0736
469	5.01793e-05	-4.70849e-05	60.2152	-56.5019			469	-56.5019	60.2152
470	5.0138e-05	-4.57197e-05	60.1656	-54.8636			470	-54.8636	60.1656
471	5.01385e-05	-4.70594e-05	60.1662	-56.4713			471	-56.4713	60.1662
472	5.16939e-05	-4.57761e-05	62.0327	-54.9313			472	-54.9313	62.0327
473	5.18335e-05	-4.69581e-05	62.2002	-56.3497			473	-56.3497	62.2002
474	5.18e-05	-4.57714e-05	62.16	-54.9257			474	-54.9257	62.16
475	5.0152e-05	-4.70597e-05	60.1824	-56.4716			475	-56.4716	60.1824
476	5.00288e-05	-4.70416e-05	60.0346	-56.4499			476	-56.4499	60.0346
477	5.01198e-05	-4.5851e-05	60.1438	-55.0212			477	-55.0212	60.1438
478	5.00654e-05	-4.58176e-05	60.0785	-54.9811			478	-54.9811	60.0785
479	5.13615e-05	-4.57934e-05	61.6338	-54.9521			479	-54.9521	61.6338
480	5.00422e-05	-4.69819e-05	60.0506	-56.3783			480	-56.3783	60.0506
481	5.00519e-05	-4.70279e-05	60.0623	-56.4335			481	-56.4335	60.0623
482	5.00888e-05	-4.59122e-05	60.1066	-55.0946			482	-55.0946	60.1066
483	5.15946e-05	-4.59175e-05	61.9135	-55.101			483	-55.101	61.9135
484	5.18234e-05	-4.70933e-05	62.1881	-56.512			484	-56.512	62.1881
485	5.00599e-05	-4.59103e-05	60.0719	-55.0924			485	-55.0924	60.0719
486	5.13923e-05	-4.71304e-05	61.6708	-56.5565			486	-56.5565	61.6708
487	5.00115e-05	-4.59301e-05	60.0138	-55.1161			487	-55.1161	60.0138
488	5.00393e-05	-4.70522e-05	60.0472	-56.4626			488	-56.4626	60.0472
489	5.00479e-05	-4.59483e-05	60.0575	-55.138			489	-55.138	60.0575
490	5.13963e-05	-4.59895e-05	61.6756	-55.1874			490	-55.1874	61.6756
491	5.17161e-05	-4.70561e-05	62.0593	-56.4673			491	-56.4673	62.0593
492	5.15743e-05	-4.57609e-05	61.8892	-54.9131			492	-54.9131	61.8892
493	5.01333e-05	-4.57166e-05	60.16	-54.8599			493	-54.8599	60.16
494	5.01392e-05	-4.68559e-05	60.167	-56.2271			494	-56.2271	60.167
495	4.99376e-05	-4.68569e-05	59.9251	-56.2283			495	-56.2283	59.9251
496	5.13829e-05	-4.57098e-05	61.6595	-54.8518			496	-54.8518	61.6595
497	4.9971e-05	-4.68729e-05	59.9652	-56.2475			497	-56.2475	59.9652
498	5.14276e-05	-4.58113e-05	61.7131	-54.9736			498	-54.9736	61.7131
499	4.99421e-05	-4.56395e-05	59.9305	-54.7674			499	-54.7674	59.9305
500	4.98539e-05	-4.56458e-05	59.8247	-54.775			500	-54.775	59.8247
501	4.98682e-05	-4.57404e-05	59.8418	-54.8885			501	-54.8885	59.8418
502	4.98682e-05	-4.57189e-05	59.8418	-54.8627			502	-54.8627	59.8418
503	5.13755e-05	-4.6822e-05	61.6506	-56.1864			503	-56.1864	61.6506
504	4.97715e-05	-4.66985e-05	59.7258	-56.0382			504	-56.0382	59.7258
505	4.98968e-05	-4.67137e-05	59.8762	-56.0564			505	-56.0564	59.8762
506	5.12371e-05	-4.68435e-05	61.4845	-56.2122			506	-56.2122	61.4845
507	4.98235e-05	-4.55361e-05	59.7882	-54.6433			507	-54.6433	59.7882
508	4.99059e-05	-4.55241e-05	59.8871	-54.6289			508	-54.6289	59.8871
509	5.14152e-05	-4.68142e-05	61.6982	-56.177			509	-56.177	61.6982
510	4.97874e-05	-4.55948e-05	59.7449	-54.7138			510	-54.7138	59.7449
511	4.99666e-05	-4.56056e-05	59.9599	-54.7267			511	-54.7267	59.9599
512	5.1205e-05	-4.55253e-05	61.446	-54.6304			512	-54.6304	61.446
513	5.13779e-05	-4.55275e-05	61.6535	-54.633			513	-54.633	61.6535
514	4.98793e-05	-4.66174e-05	59.8552	-55.9409			514	-55.9409	59.8552
515	4.98574e-05	-4.65556e-05	59.8289	-55.8667			515	-55.8667	59.8289
516	5.10437e-05	-4.54107e-05	61.2524	-54.4928			516	-54.4928	61.2524
517	4.97785e-05	-4.53377e-05	59.7342	-54.4052			517	-54.4052	59.7342
518	4.97294e-05	-4.53681e-05	59.6753	-54.4417			518	-54.4417	59.6753
519	4.98487e-05	-4.52767e-05	59.8184	-54.332			519	-54.332	59.8184
520	4.98793e-05	-4.65014e-05	59.8552	-55.8017			520	-55.8017	59.8552
521	4.96439e-05	-4.54563e-05	59.5727	-54.5476			521	-54.5476	59.5727
522	4.99108e-05	-4.64267e-05	59.893	-55.712			522	-55.712	59.893
523	4.97086e-05	-4.51021e-05	59.6503	-54.1225			523	-54.1225	59.6503
524	4.97377e-05	-4.50901e-05	59.6852	-54.1081			524	-54.1081	59.6852
525	5.11375e-05	-4.52845e-05	61.365	-54.3414			525	-54.3414	61.365
526	5.10189e-05	-4.63516e-05	61.2227	-55.6219			526	-55.6219	61.2227
527	4.97615e-05	-4.5141e-05	59.7138	-54.1692			527	-54.1692	59.7138
528	5.07681e-05	-4.63974e-05	60.9217	-55.6769			528	-55.6769	60.9217
529	4.95835e-05	-4.64317e-05	59.5002	-55.718			529	-55.718	59.5002
530	4.95219e-05	-4.65002e-05	59.4263	-55.8002			530	-55.8002	59.4263
531	4.95486e-05	-4.5301e-05	59.4583	-54.3612			531	-54.3612	59.4583
532	5.10785e-05	-4.6523e-05	61.2942	-55.8276			532	-55.8276	61.2942
533	5.09823e-05	-4.54223e-05	61.1788	-54.5068			533	-54.5068	61.1788
534	4.95525e-05	-4.65875e-05	59.463	-55.905			534	-55.905	59.463
535	5.09391e-05	-4.54473e-05	61.1269	-54.5368			535	-54.5368	61.1269
536	4.95964e-05	-4.52715e-05	59.5157	-54.3258			536	-54.3258	59.5157
537	5.09998e-05	-4.53426e-05	61.1998	-54.4111			537	-54.4111	61.1998
538	5.10428e-05	-4.63746e-05	61.2514	-55.6495			538	-55.6495	61.2514
539	5.09615e-05	-4.53187e-05	61.1538	-54.3824			539	-54.3824	61.1538
540	4.95121e-05	-4.52125e-05	59.4145	-54.255			540	-54.255	59.4145
541	5.09804e-05	-4.5142e-05	61.1765	-54.1704			541	-54.1704	61.1765
542	5.10259e-05	-4.52319e-05	61.2311	-54.2783			542	-54.2783	61.2311
543	4.94471e-05	-4.52073e-05	59.3365	-54.2488			543	-54.2488	59.3365
544	4.93543e-05	-4.6357e-05	59.2252	-55.6284			544	-55.6284	59.2252
545	4.93813e-05	-4.50663e-05	59.2576	-54.0796			545	-54.0796	59.2576
546	4.93876e-05	-4.63047e-05	59.2651	-55.5656			546	-55.5656	59.2651
547	5.07463e-05	-4.50747e-05	60.8956	-54.0896			547	-54.0896	60.8956
548	5.06689e-05	-4.63287e-05	60.8027	-55.5944			548	-55.5944	60.8027
549	4.93232e-05	-4.61819e-05	59.1878	-55.4183			549	-55.4183	59.1878
550	5.07218e-05	-4.5005e-05	60.8662	-54.006			550	-54.006	60.8662
551	4.93796e-05	-4.60879e-05	59.2555	-55.3055			551	-55.3055	59.2555
552	4.94335e-05	-4.49289e-05	59.3202	-53.9147			552	-53.9147	59.3202
553	4.91223e-05	-4.63202e-05	58.9468	-55.5842			553	-55.5842	58.9468
554	4.94172e-05	-4.50477e-05	59.3006	-54.0572			554	-54.0572	59.3006
555	4.9333e-05	-4.61717e-05	59.1996	-55.406			555	-55.406	59.1996
556	5.05619e-05	-4.61087e-05	60.6743	-55.3304			556	-55.3304	60.6743
557	4.94324e-05	-4.49823e-05	59.3189	-53.9788			557	-53.9788	59.3189
558	4.92187e-05	-4.49894e-05	59.0624	-53.9873			558	-53.9873	59.0624
559	4.91385e-05	-4.61401e-05	58.9662	-55.3681			559	-55.3681	58.9662
560	4.895e-05	-4.47888e-05	58.74	-53.7466			560	-53.7466	58.74
561	4.90998e-05	-4.49251e-05	58.9198	-53.9101			561	-53.9101	58.9198
562	5.06212e-05	-4.48544e-05	60.7454	-53.8253			562	-53.8253	60.7454
563	4.94286e-05	-4.61251e-05	59.3143	-55.3501			563	-55.3501	59.3143
564	4.90682e-05	-4.48983e-05	58.8818	-53.878			564	-53.878	58.8818
565	4.92243e-05	-4.60988e-05	59.0692	-55.3186			565	-55.3186	59.0692
566	5.07529e-05	-4.48826e-05	60.9035	-53.8591			566	-53.8591	60.9035
567	4.93193e-05	-4.60703e-05	59.1832	-55.2844			567	-55.2844	59.1832
568	5.06183e-05	-4.48673e-05	60.742	-53.8408			568	-53.8408	60.742
569	4.93169e-05	-4.60695e-05	59.1803	-55.2834			569	-55.2834	59.1803
570	4.90782e-05	-4.48212e-05	58.8938	-53.7854			570	-53.7854	58.8938
571	4.92796e-05	-4.61751e-05	59.1355	-55.4101			571	-55.4101	59.1355
572	5.06419e-05	-4.65973e-05	60.7703	-55.9168			572	-55.9168	60.7703
573	4.88747e-05	-4.65068e-05	58.6496	-55.8082			573	-55.8082	58.6496
574	4.91252e-05	-4.64345e-05	58.9502	-55.7214			574	-55.7214	58.9502
575	4.9054e-05	-4.53337e-05	58.8648	-54.4004			575	-54.4004	58.8648
576	4.90232e-05	-4.65228e-05	58.8278	-55.8274			576	-55.8274	58.8278
577	5.04195e-05	-4.52892e-05	60.5034	-54.347			577	-54.347	60.5034
578	4.9005e-05	-4.53563e-05	58.806	-54.4276			578	-54.4276	58.806
579	4.90796e-05	-4.65439e-05	58.8955	-55.8527			579	-55.8527	58.8955
580	4.90935e-05	-4.61766e-05	58.9122	-55.4119			580	-55.4119	58.9122
581	4.90023e-05	-4.51821e-05	58.8028	-54.2185			581	-54.2185	58.8028
582	4.89556e-05	-4.48541e-05	58.7467	-53.8249			582	-53.8249	58.7467
583	4.89586e-05	-4.5191e-05	58.7503	-54.2292			583	-54.2292	58.7503
584	5.05481e-05	-4.5088e-05	60.6577	-54.1056			584	-54.1056	60.6577
585	5.05605e-05	-4.63005e-05	60.6726	-55.5606			585	-55.5606	60.6726
586	4.91238e-05	-4.49643e-05	58.9486	-53.9572			586	-53.9572	58.9486
587	4.9184e-05	-4.61138e-05	59.0208	-55.3366			587	-55.3366	59.0208
588	4.91762e-05	-4.49124e-05	59.0114	-53.8949			588	-53.8949	59.0114
589	4.91578e-05	-4.49164e-05	58.9894	-53.8997			589	-53.8997	58.9894
590	4.91842e-05	-4.64011e-05	59.021	-55.6813			590	-55.6813	59.021
591	4.92213e-05	-4.61208e-05	59.0656	-55.345			591	-55.345	59.0656
592	5.02974e-05	-4.59207e-05	60.3569	-55.1048			592	-55.1048	60.3569
593	4.89425e-05	-4.4825e-05	58.731	-53.79			593	-53.79	58.731
594	4.87712e-05	-4.45566e-05	58.5254	-53.4679			594	-53.4679	58.5254
595	4.89136e-05	-4.49403e-05	58.6963	-53.9284			595	-53.9284	58.6963
596	5.04795e-05	-4.48039e-05	60.5754	-53.7647			596	-53.7647	60.5754
597	5.04847e-05	-4.48181e-05	60.5816	-53.7817			597	-53.7817	60.5816
598	5.0558e-05	-4.52482e-05	60.6696	-54.2978			598	-54.2978	60.6696
599	4.92369e-05	-4.52377e-05	59.0843	-54.2852			599	-54.2852	59.0843
600	5.07124e-05	-4.64787e-05	60.8549	-55.7744			600	-55.7744	60.8549
601	4.9538e-05	-4.64828e-05	59.4456	-55.7794			601	-55.7794	59.4456
602	4.92341e-05	-4.63005e-05	59.0809	-55.5606			602	-55.5606	59.0809
603	4.91713e-05	-4.49143e-05	59.0056	-53.8972			603	-53.8972	59.0056
604	5.08356e-05	-4.50617e-05	61.0027	-54.074			604	-54.074	61.0027
605	4.92719e-05	-4.50796e-05	59.1263	-54.0955			605	-54.0955	59.1263
606	5.08467e-05	-4.53288e-05	61.016	-54.3946			606	-54.3946	61.016
607	4.94763e-05	-4.54629e-05	59.3716	-54.5555			607	-54.5555	59.3716
608	4.99203e-05	-4.65581e-05	59.9044	-55.8697			608	-55.8697	59.9044
609	4.99164e-05	-4.57457e-05	59.8997	-54.8948			609	-54.8948	59.8997
610	5.02023e-05	-4.71397e-05	60.2428	-56.5676			610	-56.5676	60.2428
611	5.06367e-05	-4.71317e-05	60.764	-56.558			611	-56.558	60.764
612	5.03517e-05	-4.58436e-05	60.422	-55.0123			612	-55.0123	60.422
613	5.02219e-05	-4.70562e-05	60.2663	-56.4674			613	-56.4674	60.2663
614	5.03417e-05	-4.71787e-05	60.41	-56.6144			614	-56.6144	60.41
615	5.05402e-05	-4.7229e-05	60.6482	-56.6748			615	-56.6748	60.6482
616	5.20184e-05	-4.72659e-05	62.4221	-56.7191			616	-56.7191	62.4221
617	5.18667e-05	-4.60188e-05	62.24	-55.2226			617	-55.2226	62.24
618	5.19565e-05	-4.73361e-05	62.3478	-56.8033			618	-56.8033	62.3478
619	5.2185e-05	-4.60844e-05	62.622	-55.3013			619	-55.3013	62.622
620	5.07282e-05	-4.76929e-05	60.8738	-57.2315			620	-57.2315	60.8738
621	5.12094e-05	-4.63865e-05	61.4513	-55.6638			621	-55.6638	61.4513
622	5.12894e-05	-4.65215e-05	61.5473	-55.8258			622	-55.8258	61.5473
623	5.27812e-05	-4.66079e-05	63.3374	-55.9295			623	-55.9295	63.3374
624	5.12958e-05	-4.64968e-05	61.555	-55.7962			624	-55.7962	61.555
625	5.14474e-05	-4.78327e-05	61.7369	-57.3992			625	-57.3992	61.7369
626	5.14583e-05	-4.66102e-05	61.75	-55.9322			626	-55.9322	61.75
627	5.29271e-05	-4.65266e-05	63.5125	-55.8319			627	-55.8319	63.5125
628	5.27577e-05	-4.79257e-05	63.3092	-57.5108			628	-57.5108	63.3092
629	5.11942e-05	-4.65811e-05	61.433	-55.8973			629	-55.8973	61.433
630	5.13428e-05	-4.66288e-05	61.6114	-55.9546			630	-55.9546	61.6114
631	5.12563e-05	-4.82471e-05	61.5076	-57.8965			631	-57.8965	61.5076
632	5.25728e-05	-4.80603e-05	63.0874	-57.6724			632	-57.6724	63.0874
633	5.27067e-05	-4.79733e-05	63.248	-57.568			633	-57.568	63.248
634	5.12854e-05	-4.77919e-05	61.5425	-57.3503			634	-57.3503	61.5425
635	5.1226e-05	-4.77802e-05	61.4712	-57.3362			635	-57.3362	61.4712
636	5.27179e-05	-4.76166e-05	63.2615	-57.1399			636	-57.1399	63.2615
637	5.11773e-05	-4.77432e-05	61.4128	-57.2918			637	-57.2918	61.4128
638	5.12453e-05	-4.6667e-05	61.4944	-56.0004			638	-56.0004	61.4944
639	5.1385e-05	-4.65422e-05	61.662	-55.8506			639	-55.8506	61.662
640	5.08653e-05	-4.77287e-05	61.0384	-57.2744			640	-57.2744	61.0384
641	5.09719e-05	-4.77484e-05	61.1663	-57.2981			641	-57.2981	61.1663
642	5.23622e-05	-4.66429e-05	62.8346	-55.9715			642	-55.9715	62.8346
643	5.25645e-05	-4.67966e-05	63.0774	-56.1559			643	-56.1559	63.0774
644	5.26019e-05	-4.78247e-05	63.1223	-57.3896			644	-57.3896	63.1223
645	5.12458e-05	-4.8034e-05	61.495	-57.6408			645	-57.6408	61.495
646	5.27879e-05	-4.80827e-05	63.3455	-57.6992			646	-57.6992	63.3455
647	5.12285e-05	-4.81102e-05	61.4742	-57.7322			647	-57.7322	61.4742
648	5.14038e-05	-4.6949e-05	61.6846	-56.3388			648	-56.3388	61.6846
649	5.29615e-05	-4.81723e-05	63.5538	-57.8068			649	-57.8068	63.5538
650	5.29358e-05	-4.81512e-05	63.523	-57.7814			650	-57.7814	63.523
651	5.28753e-05	-4.69542e-05	63.4504	-56.345			651	-56.345	63.4504
652	5.31302e-05	-4.708e-05	63.7562	-56.496			652	-56.496	63.7562
653	5.15959e-05	-4.70435e-05	61.9151	-56.4522			653	-56.4522	61.9151
654	5.29634e-05	-4.70625e-05	63.5561	-56.475			654	-56.475	63.5561
655	5.27465e-05	-4.69171e-05	63.2958	-56.3005			655	-56.3005	63.2958
656	5.1366e-05	-4.69616e-05	61.6392	-56.3539			656	-56.3539	61.6392
657	5.14177e-05	-4.68567e-05	61.7012	-56.228			657	-56.228	61.7012
658	5.14082e-05	-4.80168e-05	61.6898	-57.6202			658	-57.6202	61.6898
659	5.28236e-05	-4.64705e-05	63.3883	-55.7646			659	-55.7646	63.3883
660	5.23997e-05	-4.64359e-05	62.8796	-55.7231			660	-55.7231	62.8796
661	5.07167e-05	-4.62609e-05	60.86	-55.5131			661	-55.5131	60.86
662	5.06409e-05	-4.75058e-05	60.7691	-57.007			662	-57.007	60.7691
663	5.08735e-05	-4.76568e-05	61.0482	-57.1882			663	-57.1882	61.0482
664	5.23078e-05	-4.78155e-05	62.7694	-57.3786			664	-57.3786	62.7694
665	5.08382e-05	-4.7821e-05	61.0058	-57.3852			665	-57.3852	61.0058
666	5.22675e-05	-4.65623e-05	62.721	-55.8748			666	-55.8748	62.721
667	5.09313e-05	-4.77695e-05	61.1176	-57.3234			667	-57.3234	61.1176
668	5.26579e-05	-4.77338e-05	63.1895	-57.2806			668	-57.2806	63.1895
669	5.12447e-05	-4.79784e-05	61.4936	-57.5741			669	-57.5741	61.4936
670	5.11401e-05	-4.79936e-05	61.3681	-57.5923			670	-57.5923	61.3681
671	5.11738e-05	-4.67744e-05	61.4086	-56.1293			671	-56.1293	61.4086
672	5.12159e-05	-4.67613e-05	61.4591	-56.1136			672	-56.1136	61.4591
673	5.12283e-05	-4.68506e-05	61.474	-56.2207			673	-56.2207	61.474
674	5.11776e-05	-4.80141e-05	61.4131	-57.6169			674	-57.6169	61.4131
675	5.10561e-05	-4.66351e-05	61.2673	-55.9621			675	-55.9621	61.2673
676	5.09987e-05	-4.67522e-05	61.1984	-56.1026			676	-56.1026	61.1984
677	5.11798e-05	-4.79634e-05	61.4158	-57.5561			677	-57.5561	61.4158
678	5.10034e-05	-4.66471e-05	61.2041	-55.9765			678	-55.9765	61.2041
679	5.09556e-05	-4.77537e-05	61.1467	-57.3044			679	-57.3044	61.1467
680	5.22334e-05	-4.6396e-05	62.6801	-55.6752			680	-55.6752	62.6801
681	5.21259e-05	-4.65754e-05	62.5511	-55.8905			681	-55.8905	62.5511
682	5.08127e-05	-4.6676e-05	60.9752	-56.0112			682	-56.0112	60.9752
683	5.2311e-05	-4.7869e-05	62.7732	-57.4428			683	-57.4428	62.7732
684	5.09479e-05	-4.68031e-05	61.1375	-56.1637			684	-56.1637	61.1375
685	5.08737e-05	-4.80964e-05	61.0484	-57.7157			685	-57.7157	61.0484
686	5.09375e-05	-4.79316e-05	61.125	-57.5179			686	-57.5179	61.125
687	5.07784e-05	-4.66816e-05	60.9341	-56.0179			687	-56.0179	60.9341
688	5.07137e-05	-4.78214e-05	60.8564	-57.3857			688	-57.3857	60.8564
689	5.0825e-05	-4.76883e-05	60.99	-57.226			689	-57.226	60.99
690	5.21267e-05	-4.7428e-05	62.552	-56.9136			690	-56.9136	62.552
691	5.0577e-05	-4.75552e-05	60.6924	-57.0662			691	-57.0662	60.6924
692	5.20656e-05	-4.63831e-05	62.4787	-55.6597			692	-55.6597	62.4787
693	5.20655e-05	-4.75901e-05	62.4786	-57.1081			693	-57.1081	62.4786
694	5.08191e-05	-4.76587e-05	60.9829	-57.1904			694	-57.1904	60.9829
695	5.08684e-05	-4.64341e-05	61.0421	-55.7209			695	-55.7209	61.0421
696	5.09402e-05	-4.77396e-05	61.1282	-57.2875			696	-57.2875	61.1282
697	5.10177e-05	-4.65366e-05	61.2212	-55.8439			697	-55.8439	61.2212
698	5.08952e-05	-4.65834e-05	61.0742	-55.9001			698	-55.9001	61.0742
699	5.09388e-05	-4.77966e-05	61.1266	-57.3559			699	-57.3559	61.1266
700	5.23582e-05	-4.66195e-05	62.8298	-55.9434			700	-55.9434	62.8298
701	5.24019e-05	-4.67012e-05	62.8823	-56.0414			701	-56.0414	62.8823
702	5.23286e-05	-4.67436e-05	62.7943	-56.0923			702	-56.0923	62.7943
703	5.0919e-05	-4.66735e-05	61.1028	-56.0082			703	-56.0082	61.1028
704	5.08621e-05	-4.78471e-05	61.0345	-57.4165			704	-57.4165	61.0345
705	5.09598e-05	-4.67027e-05	61.1518	-56.0432			705	-56.0432	61.1518
706	5.09402e-05	-4.66792e-05	61.1282	-56.015			706	-56.015	61.1282
707	5.23843e-05	-4.76552e-05	62.8612	-57.1862			707	-57.1862	62.8612
708	5.07342e-05	-4.64821e-05	60.881	-55.7785			708	-55.7785	60.881
709	5.05313e-05	-4.62643e-05	60.6376	-55.5172			709	-55.5172	60.6376
710	5.05459e-05	-4.6332e-05	60.6551	-55.5984			710	-55.5984	60.6551
711	5.05473e-05	-4.75861e-05	60.6568	-57.1033			711	-57.1033	60.6568
712	5.07452e-05	-4.6092e-05	60.8942	-55.3104			712	-55.3104	60.8942
713	5.06608e-05	-4.57387e-05	60.793	-54.8864			713	-54.8864	60.793
714	5.04235e-05	-4.60813e-05	60.5082	-55.2976			714	-55.2976	60.5082
715	5.21672e-05	-4.77855e-05	62.6006	-57.3426			715	-57.3426	62.6006
716	5.08675e-05	-4.67428e-05	61.041	-56.0914			716	-56.0914	61.041
717	5.08677e-05	-4.68187e-05	61.0412	-56.1824			717	-56.1824	61.0412
718	5.1083e-05	-4.6957e-05	61.2996	-56.3484			718	-56.3484	61.2996
719	5.1218e-05	-4.6942e-05	61.4616	-56.3304			719	-56.3304	61.4616
720	5.28103e-05	-4.69101e-05	63.3724	-56.2921			720	-56.2921	63.3724
721	5.14097e-05	-4.69251e-05	61.6916	-56.3101			721	-56.3101	61.6916
722	5.15066e-05	-4.84875e-05	61.8079	-58.185			722	-58.185	61.8079
723	5.30897e-05	-4.73284e-05	63.7076	-56.7941			723	-56.7941	63.7076
724	5.31891e-05	-4.86737e-05	63.8269	-58.4084			724	-58.4084	63.8269
725	5.17606e-05	-4.87162e-05	62.1127	-58.4594			725	-58.4594	62.1127
726	5.15894e-05	-4.73365e-05	61.9073	-56.8038			726	-56.8038	61.9073
727	5.16967e-05	-4.74775e-05	62.036	-56.973			727	-56.973	62.036
728	5.32845e-05	-4.75904e-05	63.9414	-57.1085			728	-57.1085	63.9414
729	5.32542e-05	-4.87285e-05	63.905	-58.4742			729	-58.4742	63.905
730	5.17963e-05	-4.75929e-05	62.1556	-57.1115			730	-57.1115	62.1556
731	5.17904e-05	-4.7577e-05	62.1485	-57.0924			731	-57.0924	62.1485
732	5.18283e-05	-4.74865e-05	62.194	-56.9838			732	-56.9838	62.194
733	5.19253e-05	-4.75001e-05	62.3104	-57.0001			733	-57.0001	62.3104
734	5.20326e-05	-4.8874e-05	62.4391	-58.6488			734	-58.6488	62.4391
735	5.33039e-05	-4.86339e-05	63.9647	-58.3607			735	-58.3607	63.9647
736	5.17837e-05	-4.74886e-05	62.1404	-56.9863			736	-56.9863	62.1404
737	5.18903e-05	-4.88481e-05	62.2684	-58.6177			737	-58.6177	62.2684
738	5.18675e-05	-4.75973e-05	62.241	-57.1168			738	-57.1168	62.241
739	5.35185e-05	-4.76832e-05	64.2222	-57.2198			739	-57.2198	64.2222
740	5.21078e-05	-4.77008e-05	62.5294	-57.241			740	-57.241	62.5294
741	5.21746e-05	-4.77637e-05	62.6095	-57.3164			741	-57.3164	62.6095
742	5.21933e-05	-4.782e-05	62.632	-57.384			742	-57.384	62.632
743	5.22754e-05	-4.90804e-05	62.7305	-58.8965			743	-58.8965	62.7305
744	5.383e-05	-4.78225e-05	64.596	-57.387			744	-57.387	64.596
745	5.23498e-05	-4.79565e-05	62.8198	-57.5478			745	-57.5478	62.8198
746	5.25028e-05	-4.79513e-05	63.0034	-57.5416			746	-57.5416	63.0034
747	5.25162e-05	-4.79557e-05	63.0194	-57.5468			747	-57.5468	63.0194
748	5.36744e-05	-4.79006e-05	64.4093	-57.4807			748	-57.4807	64.4093
749	5.19915e-05	-4.80465e-05	62.3898	-57.6558			749	-57.6558	62.3898
750	5.23487e-05	-4.93612e-05	62.8184	-59.2334			750	-59.2334	62.8184
751	5.25425e-05	-4.80937e-05	63.051	-57.7124			751	-57.7124	63.051
752	5.39715e-05	-4.80028e-05	64.7658	-57.6034			752	-57.6034	64.7658
753	5.38538e-05	-4.93271e-05	64.6246	-59.1925			753	-59.1925	64.6246
754	5.23647e-05	-4.78491e-05	62.8376	-57.4189			754	-57.4189	62.8376
755	5.23007e-05	-4.89903e-05	62.7608	-58.7884			755	-58.7884	62.7608
756	5.22955e-05	-4.91992e-05	62.7546	-59.039			756	-59.039	62.7546
757	5.38296e-05	-4.91303e-05	64.5955	-58.9564			757	-58.9564	64.5955
758	5.23748e-05	-4.90794e-05	62.8498	-58.8953			758	-58.8953	62.8498
759	5.22717e-05	-4.893e-05	62.726	-58.716			759	-58.716	62.726
760	5.37926e-05	-4.77567e-05	64.5511	-57.308			760	-57.308	64.5511
761	5.24061e-05	-4.91771e-05	62.8873	-59.0125			761	-59.0125	62.8873
762	5.21614e-05	-4.78546e-05	62.5937	-57.4255			762	-57.4255	62.5937
763	5.3765e-05	-4.79488e-05	64.518	-57.5386			763	-57.5386	64.518
764	5.24732e-05	-4.79177e-05	62.9678	-57.5012			764	-57.5012	62.9678
765	5.24742e-05	-4.78472e-05	62.969	-57.4166			765	-57.4166	62.969
766	5.23946e-05	-4.79891e-05	62.8735	-57.5869			766	-57.5869	62.8735
767	5.25344e-05	-4.78437e-05	63.0413	-57.4124			767	-57.4124	63.0413
768	5.23672e-05	-4.77499e-05	62.8406	-57.2999			768	-57.2999	62.8406
769	5.22092e-05	-4.77328e-05	62.651	-57.2794			769	-57.2794	62.651
770	5.3678e-05	-4.86907e-05	64.4136	-58.4288			770	-58.4288	64.4136
771	5.19414e-05	-4.75131e-05	62.3297	-57.0157			771	-57.0157	62.3297
772	5.21812e-05	-4.74825e-05	62.6174	-56.979			772	-56.979	62.6174
773	5.22291e-05	-4.76368e-05	62.6749	-57.1642			773	-57.1642	62.6749
774	5.23342e-05	-4.89764e-05	62.801	-58.7717			774	-58.7717	62.801
775	5.3749e-05	-4.76885e-05	64.4988	-57.2262			775	-57.2262	64.4988
776	5.38721e-05	-4.77949e-05	64.6465	-57.3539			776	-57.3539	64.6465
777	5.23748e-05	-4.77638e-05	62.8498	-57.3166			777	-57.3166	62.8498
778	5.3771e-05	-4.78422e-05	64.5252	-57.4106			778	-57.4106	64.5252
779	5.24699e-05	-4.79033e-05	62.9639	-57.484			779	-57.484	62.9639
780	5.24964e-05	-4.77562e-05	62.9957	-57.3074			780	-57.3074	62.9957
781	5.21036e-05	-4.75633e-05	62.5243	-57.076			781	-57.076	62.5243
782	5.36663e-05	-4.88635e-05	64.3996	-58.6362			782	-58.6362	64.3996
783	5.22841e-05	-4.89534e-05	62.7409	-58.7441			783	-58.7441	62.7409
784	5.22626e-05	-4.90119e-05	62.7151	-58.8143			784	-58.8143	62.7151
785	5.21462e-05	-4.76921e-05	62.5754	-57.2305			785	-57.2305	62.5754
786	5.21821e-05	-4.74861e-05	62.6185	-56.9833			786	-56.9833	62.6185
787	5.18903e-05	-4.86712e-05	62.2684	-58.4054			787	-58.4054	62.2684
788	5.20538e-05	-4.74929e-05	62.4646	-56.9915			788	-56.9915	62.4646
789	5.21378e-05	-4.74741e-05	62.5654	-56.9689			789	-56.9689	62.5654
790	5.21099e-05	-4.88383e-05	62.5319	-58.606			790	-58.606	62.5319
791	5.21252e-05	-4.77632e-05	62.5502	-57.3158			791	-57.3158	62.5502
792	5.41987e-05	-4.89495e-05	65.0384	-58.7394			792	-58.7394	65.0384
793	5.23916e-05	-4.87907e-05	62.8699	-58.5488			793	-58.5488	62.8699
794	5.2268e-05	-4.75992e-05	62.7216	-57.119			794	-57.119	62.7216
795	5.37495e-05	-4.77368e-05	64.4994	-57.2842			795	-57.2842	64.4994
796	5.21578e-05	-4.87638e-05	62.5894	-58.5166			796	-58.5166	62.5894
797	5.22703e-05	-4.76071e-05	62.7244	-57.1285			797	-57.1285	62.7244
798	5.37191e-05	-4.90413e-05	64.4629	-58.8496			798	-58.8496	64.4629
799	5.38406e-05	-4.9119e-05	64.6087	-58.9428			799	-58.9428	64.6087
800	5.36991e-05	-4.76072e-05	64.4389	-57.1286			800	-57.1286	64.4389
801	5.36519e-05	-4.75583e-05	64.3823	-57.07			801	-57.07	64.3823
802	5.34899e-05	-4.75737e-05	64.1879	-57.0884			802	-57.0884	64.1879
803	5.20862e-05	-4.76807e-05	62.5034	-57.2168			803	-57.2168	62.5034
804	5.21422e-05	-4.7663e-05	62.5706	-57.1956			804	-57.1956	62.5706
805	5.36571e-05	-4.88988e-05	64.3885	-58.6786			805	-58.6786	64.3885
806	5.21236e-05	-4.76953e-05	62.5483	-57.2344			806	-57.2344	62.5483
807	5.18376e-05	-4.78373e-05	62.2051	-57.4048			807	-57.4048	62.2051
808	5.31943e-05	-4.74901e-05	63.8332	-56.9881			808	-56.9881	63.8332
809	5.33365e-05	-4.75146e-05	64.0038	-57.0175			809	-57.0175	64.0038
810	5.19559e-05	-4.87219e-05	62.3471	-58.4663			810	-58.4663	62.3471
811	5.17296e-05	-4.72468e-05	62.0755	-56.6962			811	-56.6962	62.0755
812	5.19013e-05	-4.74245e-05	62.2816	-56.9094			812	-56.9094	62.2816
813	5.33912e-05	-4.86798e-05	64.0694	-58.4158			813	-58.4158	64.0694
814	5.35221e-05	-4.7499e-05	64.2265	-56.9988			814	-56.9988	64.2265
815	5.20069e-05	-4.87746e-05	62.4083	-58.5295			815	-58.5295	62.4083
816	5.20623e-05	-4.75247e-05	62.4748	-57.0296			816	-57.0296	62.4748
817	5.21401e-05	-4.88104e-05	62.5681	-58.5725			817	-58.5725	62.5681
818	5.34454e-05	-4.8668e-05	64.1345	-58.4016			818	-58.4016	64.1345
819	5.20188e-05	-4.88137e-05	62.4226	-58.5764			819	-58.5764	62.4226
820	5.3691e-05	-4.75159e-05	64.4292	-57.0191			820	-57.0191	64.4292
821	5.19172e-05	-4.83425e-05	62.3006	-58.011			821	-58.011	62.3006
822	5.32074e-05	-4.84432e-05	63.8489	-58.1318			822	-58.1318	63.8489
823	5.22013e-05	-4.7194e-05	62.6416	-56.6328			823	-56.6328	62.6416
824	5.19678e-05	-4.72457e-05	62.3614	-56.6948			824	-56.6948	62.3614
825	5.19852e-05	-4.85473e-05	62.3822	-58.2568			825	-58.2568	62.3822
826	5.34422e-05	-4.7396e-05	64.1306	-56.8752			826	-56.8752	64.1306
827	5.19592e-05	-4.86843e-05	62.351	-58.4212			827	-58.4212	62.351
828	5.33851e-05	-4.7431e-05	64.0621	-56.9172			828	-56.9172	64.0621
829	5.34386e-05	-4.85887e-05	64.1263	-58.3064			829	-58.3064	64.1263
830	5.18754e-05	-4.8594e-05	62.2505	-58.3128			830	-58.3128	62.2505
831	5.19781e-05	-4.73745e-05	62.3737	-56.8494			831	-56.8494	62.3737
832	5.19179e-05	-4.73527e-05	62.3015	-56.8232			832	-56.8232	62.3015
833	5.18985e-05	-4.74101e-05	62.2782	-56.8921			833	-56.8921	62.2782
834	5.19082e-05	-4.73301e-05	62.2898	-56.7961			834	-56.7961	62.2898
835	5.31999e-05	-4.72237e-05	63.8399	-56.6684			835	-56.6684	63.8399
836	5.32564e-05	-4.85021e-05	63.9077	-58.2025			836	-58.2025	63.9077
837	5.32749e-05	-4.71195e-05	63.9299	-56.5434			837	-56.5434	63.9299
838	5.32402e-05	-4.70389e-05	63.8882	-56.4467			838	-56.4467	63.8882
839	5.16773e-05	-4.70351e-05	62.0128	-56.4421			839	-56.4421	62.0128
840	5.16969e-05	-4.84445e-05	62.0363	-58.1334			840	-58.1334	62.0363
841	5.16613e-05	-4.71655e-05	61.9936	-56.5986			841	-56.5986	61.9936
842	5.32092e-05	-4.72196e-05	63.851	-56.6635			842	-56.6635	63.851
843	5.18582e-05	-4.85654e-05	62.2298	-58.2785			843	-58.2785	62.2298
844	5.33378e-05	-4.73328e-05	64.0054	-56.7994			844	-56.7994	64.0054
845	5.19159e-05	-4.7359e-05	62.2991	-56.8308			845	-56.8308	62.2991
846	5.17984e-05	-4.85581e-05	62.1581	-58.2697			846	-58.2697	62.1581
847	5.19144e-05	-4.85237e-05	62.2973	-58.2284			847	-58.2284	62.2973
848	5.32902e-05	-4.73409e-05	63.9482	-56.8091			848	-56.8091	63.9482
849	5.1738e-05	-4.73622e-05	62.0856	-56.8346			849	-56.8346	62.0856
850	5.18536e-05	-4.74909e-05	62.2243	-56.9891			850	-56.9891	62.2243
851	5.33282e-05	-4.72697e-05	63.9938	-56.7236			851	-56.7236	63.9938
852	5.15708e-05	-4.71279e-05	61.885	-56.5535			852	-56.5535	61.885
853	5.29748e-05	-4.83671e-05	63.5698	-58.0405			853	-58.0405	63.5698
854	5.29997e-05	-4.72852e-05	63.5996	-56.7422			854	-56.7422	63.5996
855	5.30011e-05	-4.8606e-05	63.6013	-58.3272			855	-58.3272	63.6013
856	5.16778e-05	-4.86667e-05	62.0134	-58.4			856	-58.4	62.0134
857	5.33156e-05	-4.7258e-05	63.9787	-56.7096			857	-56.7096	63.9787
858	5.17618e-05	-4.73418e-05	62.1142	-56.8102			858	-56.8102	62.1142
859	5.18064e-05	-4.73078e-05	62.1677	-56.7694			859	-56.7694	62.1677
860	5.19535e-05	-4.73333e-05	62.3442	-56.8			860	-56.8	62.3442
861	5.19512e-05	-4.85897e-05	62.3414	-58.3076			861	-58.3076	62.3414
862	5.3467e-05	-4.73434e-05	64.1604	-56.8121			862	-56.8121	64.1604
863	5.19045e-05	-4.74403e-05	62.2854	-56.9284			863	-56.9284	62.2854
864	5.21546e-05	-4.84256e-05	62.5855	-58.1107			864	-58.1107	62.5855
865	5.17604e-05	-4.71719e-05	62.1125	-56.6063			865	-56.6063	62.1125
866	5.17077e-05	-4.709e-05	62.0492	-56.508			866	-56.508	62.0492
867	5.17165e-05	-4.72837e-05	62.0598	-56.7404			867	-56.7404	62.0598
868	5.32132e-05	-4.73747e-05	63.8558	-56.8496			868	-56.8496	63.8558
869	5.31561e-05	-4.71537e-05	63.7873	-56.5844			869	-56.5844	63.7873
870	5.16843e-05	-4.82836e-05	62.0212	-57.9403			870	-57.9403	62.0212
871	5.17193e-05	-4.84073e-05	62.0632	-58.0888			871	-58.0888	62.0632
872	5.32142e-05	-4.72362e-05	63.857	-56.6834			872	-56.6834	63.857
873	5.16613e-05	-4.84432e-05	61.9936	-58.1318			873	-58.1318	61.9936
874	5.18281e-05	-4.84621e-05	62.1937	-58.1545			874	-58.1545	62.1937
875	5.17196e-05	-4.71919e-05	62.0635	-56.6303			875	-56.6303	62.0635
876	5.17544e-05	-4.85834e-05	62.1053	-58.3001			876	-58.3001	62.1053
877	5.3365e-05	-4.72605e-05	64.038	-56.7126			877	-56.7126	64.038
878	5.19116e-05	-4.74082e-05	62.2939	-56.8898			878	-56.8898	62.2939
879	5.32484e-05	-4.83788e-05	63.8981	-58.0546			879	-58.0546	63.8981
880	5.16396e-05	-4.84792e-05	61.9675	-58.175			880	-58.175	61.9675
881	5.17785e-05	-4.84871e-05	62.1342	-58.1845			881	-58.1845	62.1342
882	5.1779e-05	-4.84288e-05	62.1348	-58.1146			882	-58.1146	62.1348
883	5.19209e-05	-4.7243e-05	62.3051	-56.6916			883	-56.6916	62.3051
884	5.33089e-05	-4.73683e-05	63.9707	-56.842			884	-56.842	63.9707
885	5.1817e-05	-4.87858e-05	62.1804	-58.543			885	-58.543	62.1804
886	5.18752e-05	-4.8661e-05	62.2502	-58.3932			886	-58.3932	62.2502
887	5.34852e-05	-4.75355e-05	64.1822	-57.0426			887	-57.0426	64.1822
888	5.19694e-05	-4.74925e-05	62.3633	-56.991			888	-56.991	62.3633
889	5.34829e-05	-4.7469e-05	64.1795	-56.9628			889	-56.9628	64.1795
890	5.18992e-05	-4.87094e-05	62.279	-58.4513			890	-58.4513	62.279
891	5.20777e-05	-4.88555e-05	62.4932	-58.6266			891	-58.6266	62.4932
892	5.20765e-05	-4.74346e-05	62.4918	-56.9215			892	-56.9215	62.4918
893	5.19512e-05	-4.74392e-05	62.3414	-56.927			893	-56.927	62.3414
894	5.18315e-05	-4.73863e-05	62.1978	-56.8636			894	-56.8636	62.1978
895	5.17989e-05	-4.72571e-05	62.1587	-56.7085			895	-56.7085	62.1587
896	5.18359e-05	-4.7335e-05	62.2031	-56.802			896	-56.802	62.2031
897	5.3157e-05	-4.71855e-05	63.7884	-56.6226			897	-56.6226	63.7884
898	5.17088e-05	-4.85968e-05	62.0506	-58.3162			898	-58.3162	62.0506
899	5.16496e-05	-4.73183e-05	61.9795	-56.782			899	-56.782	61.9795
900	5.15439e-05	-4.71978e-05	61.8527	-56.6374			900	-56.6374	61.8527
901	5.31721e-05	-4.86447e-05	63.8065	-58.3736			901	-58.3736	63.8065
902	5.14517e-05	-4.85235e-05	61.742	-58.2282			902	-58.2282	61.742
903	5.30724e-05	-4.72634e-05	63.6869	-56.7161			903	-56.7161	63.6869
904	5.32056e-05	-4.85331e-05	63.8467	-58.2397			904	-58.2397	63.8467
905	5.16769e-05	-4.85052e-05	62.0123	-58.2062			905	-58.2062	62.0123
906	5.32385e-05	-4.73031e-05	63.8862	-56.7637			906	-56.7637	63.8862
907	5.1752e-05	-4.7358e-05	62.1024	-56.8296			907	-56.8296	62.1024
908	5.19242e-05	-4.74029e-05	62.309	-56.8835			908	-56.8835	62.309
909	5.19442e-05	-4.8653e-05	62.333	-58.3836			909	-58.3836	62.333
910	5.33111e-05	-4.72702e-05	63.9733	-56.7242			910	-56.7242	63.9733
911	5.17939e-05	-4.73635e-05	62.1527	-56.8362			911	-56.8362	62.1527
912	5.16596e-05	-4.83679e-05	61.9915	-58.0415			912	-58.0415	61.9915
913	5.16972e-05	-4.71469e-05	62.0366	-56.5763			913	-56.5763	62.0366
914	5.17214e-05	-4.84443e-05	62.0657	-58.1332			914	-58.1332	62.0657
915	5.17034e-05	-4.84757e-05	62.0441	-58.1708			915	-58.1708	62.0441
916	5.17989e-05	-4.73039e-05	62.1587	-56.7647			916	-56.7647	62.1587
917	5.33261e-05	-4.86698e-05	63.9913	-58.4038			917	-58.4038	63.9913
918	5.18966e-05	-4.74627e-05	62.2759	-56.9552			918	-56.9552	62.2759
919	5.17683e-05	-4.85479e-05	62.122	-58.2575			919	-58.2575	62.122
920	5.1783e-05	-4.73206e-05	62.1396	-56.7847			920	-56.7847	62.1396
921	5.33772e-05	-4.74496e-05	64.0526	-56.9395			921	-56.9395	64.0526
922	5.29242e-05	-4.84153e-05	63.509	-58.0984			922	-58.0984	63.509
923	5.1581e-05	-4.71079e-05	61.8972	-56.5295			923	-56.5295	61.8972
924	5.30718e-05	-4.71602e-05	63.6862	-56.5922			924	-56.5922	63.6862
925	5.16317e-05	-4.82877e-05	61.958	-57.9452			925	-57.9452	61.958
926	5.16255e-05	-4.7174e-05	61.9506	-56.6088			926	-56.6088	61.9506
927	5.16523e-05	-4.70713e-05	61.9828	-56.4856			927	-56.4856	61.9828
928	5.15731e-05	-4.83607e-05	61.8877	-58.0328			928	-58.0328	61.8877
929	5.16486e-05	-4.71184e-05	61.9783	-56.5421			929	-56.5421	61.9783
930	5.1654e-05	-4.83673e-05	61.9848	-58.0408			930	-58.0408	61.9848
931	5.14884e-05	-4.83498e-05	61.7861	-58.0198			931	-58.0198	61.7861
932	5.15295e-05	-4.69464e-05	61.8354	-56.3357			932	-56.3357	61.8354
933	5.15476e-05	-4.80693e-05	61.8571	-57.6832			933	-57.6832	61.8571
934	5.14427e-05	-4.81723e-05	61.7312	-57.8068			934	-57.8068	61.7312
935	5.15278e-05	-4.8424e-05	61.8334	-58.1088			935	-58.1088	61.8334
936	5.15458e-05	-4.69857e-05	61.855	-56.3828			936	-56.3828	61.855
937	5.15954e-05	-4.71157e-05	61.9145	-56.5388			937	-56.5388	61.9145
938	5.31403e-05	-4.71625e-05	63.7684	-56.595			938	-56.595	63.7684
939	5.30405e-05	-4.85619e-05	63.6486	-58.2743			939	-58.2743	63.6486
940	5.16813e-05	-4.73006e-05	62.0176	-56.7607			940	-56.7607	62.0176
941	5.33871e-05	-4.85483e-05	64.0645	-58.258			941	-58.258	64.0645
942	5.18525e-05	-4.74852e-05	62.223	-56.9822			942	-56.9822	62.223
943	5.20154e-05	-4.87504e-05	62.4185	-58.5005			943	-58.5005	62.4185
944	5.20385e-05	-4.84555e-05	62.4462	-58.1466			944	-58.1466	62.4462
945	5.19381e-05	-4.72352e-05	62.3257	-56.6822			945	-56.6822	62.3257
946	5.18309e-05	-4.7343e-05	62.1971	-56.8116			946	-56.8116	62.1971
947	5.33673e-05	-4.7377e-05	64.0408	-56.8524			947	-56.8524	64.0408
948	5.34728e-05	-4.88508e-05	64.1674	-58.621			948	-58.621	64.1674
949	5.3471e-05	-4.87092e-05	64.1652	-58.451			949	-58.451	64.1652
950	5.18653e-05	-4.88083e-05	62.2384	-58.57			950	-58.57	62.2384
951	5.19928e-05	-4.76372e-05	62.3914	-57.1646			951	-57.1646	62.3914
952	5.22475e-05	-4.76706e-05	62.697	-57.2047			952	-57.2047	62.697
953	5.19902e-05	-4.74604e-05	62.3882	-56.9525			953	-56.9525	62.3882
954	5.19521e-05	-4.75735e-05	62.3425	-57.0882			954	-57.0882	62.3425
955	5.21332e-05	-4.87203e-05	62.5598	-58.4644			955	-58.4644	62.5598
956	5.35785e-05	-4.86099e-05	64.2942	-58.3319			956	-58.3319	64.2942
957	5.17853e-05	-4.85656e-05	62.1424	-58.2787			957	-58.2787	62.1424
958	5.33475e-05	-4.73926e-05	64.017	-56.8711			958	-56.8711	64.017
959	5.1954e-05	-4.86314e-05	62.3448	-58.3577			959	-58.3577	62.3448
960	5.20489e-05	-4.75066e-05	62.4587	-57.0079			960	-57.0079	62.4587
961	5.21026e-05	-4.75663e-05	62.5231	-57.0796			961	-57.0796	62.5231
962	5.21532e-05	-4.76184e-05	62.5838	-57.1421			962	-57.1421	62.5838
963	5.38532e-05	-4.90335e-05	64.6238	-58.8402			963	-58.8402	64.6238
964	5.24893e-05	-4.89517e-05	62.9872	-58.742			964	-58.742	62.9872
965	5.24511e-05	-4.77453e-05	62.9413	-57.2944			965	-57.2944	62.9413
966	5.23156e-05	-4.88011e-05	62.7787	-58.5613			966	-58.5613	62.7787
967	5.21996e-05	-4.88912e-05	62.6395	-58.6694			967	-58.6694	62.6395
968	5.21667e-05	-4.88568e-05	62.6	-58.6282			968	-58.6282	62.6
969	5.36701e-05	-4.89153e-05	64.4041	-58.6984			969	-58.6984	64.4041
970	5.23626e-05	-4.88046e-05	62.8351	-58.5655			970	-58.5655	62.8351
971	5.22509e-05	-4.89117e-05	62.7011	-58.694			971	-58.694	62.7011
972	5.37192e-05	-4.73827e-05	64.463	-56.8592			972	-56.8592	64.463
973	5.19865e-05	-4.85245e-05	62.3838	-58.2294			973	-58.2294	62.3838
974	5.19435e-05	-4.73263e-05	62.3322	-56.7916			974	-56.7916	62.3322
975	5.35716e-05	-4.84188e-05	64.2859	-58.1026			975	-58.1026	64.2859
976	5.17694e-05	-4.7099e-05	62.1233	-56.5188			976	-56.5188	62.1233
977	5.16915e-05	-4.84564e-05	62.0298	-58.1477			977	-58.1477	62.0298
978	5.33403e-05	-4.73116e-05	64.0084	-56.7739			978	-56.7739	64.0084
979	5.20765e-05	-4.73664e-05	62.4918	-56.8397			979	-56.8397	62.4918
980	5.21236e-05	-4.74329e-05	62.5483	-56.9195			980	-56.9195	62.5483
981	5.35862e-05	-4.75501e-05	64.3034	-57.0601			981	-57.0601	64.3034
982	5.2108e-05	-4.77291e-05	62.5296	-57.2749			982	-57.2749	62.5296
983	5.22242e-05	-4.76836e-05	62.669	-57.2203			983	-57.2203	62.669
984	5.19813e-05	-4.87746e-05	62.3776	-58.5295			984	-58.5295	62.3776
985	5.35486e-05	-4.87537e-05	64.2583	-58.5044			985	-58.5044	64.2583
986	5.35292e-05	-4.73455e-05	64.235	-56.8146			986	-56.8146	64.235
987	5.19512e-05	-4.74509e-05	62.3414	-56.9411			987	-56.9411	62.3414
988	5.1776e-05	-4.73819e-05	62.1312	-56.8583			988	-56.8583	62.1312
989	5.16478e-05	-4.84443e-05	61.9774	-58.1332			989	-58.1332	61.9774
990	5.16305e-05	-4.83868e-05	61.9566	-58.0642			990	-58.0642	61.9566
991	5.18232e-05	-4.84373e-05	62.1878	-58.1248			991	-58.1248	62.1878
992	5.18996e-05	-4.86534e-05	62.2795	-58.3841			992	-58.3841	62.2795
993	5.19752e-05	-4.73443e-05	62.3702	-56.8132			993	-56.8132	62.3702
994	5.21403e-05	-4.83737e-05	62.5684	-58.0484			994	-58.0484	62.5684
995	5.18182e-05	-4.7282e-05	62.1818	-56.7384			995	-56.7384	62.1818
996	5.16394e-05	-4.7235e-05	61.9673	-56.682			996	-56.682	61.9673
997	5.19097e-05	-4.84038e-05	62.2916	-58.0846			997	-58.0846	62.2916
998	5.33815e-05	-4.73156e-05	64.0578	-56.7787			998	-56.7787	64.0578
999	5.33277e-05	-4.84931e-05	63.9932	-58.1917			999	-58.1917	63.9932
1000	5.20293e-05	-4.8687e-05	62.4352	-58.4244			1000	-58.4244	62.4352
1001	5.19918e-05	-4.76286e-05	62.3902	-57.1543			1001	-57.1543	62.3902
1002	5.2169e-05	-4.8806e-05	62.6028	-58.5672			1002	-58.5672	62.6028
1003	5.22729e-05	-4.75587e-05	62.7275	-57.0704			1003	-57.0704	62.7275
1004	5.20955e-05	-4.87178e-05	62.5146	-58.4614			1004	-58.4614	62.5146
1005	5.20688e-05	-4.88506e-05	62.4826	-58.6207			1005	-58.6207	62.4826
1006	5.21562e-05	-4.88498e-05	62.5874	-58.6198			1006	-58.6198	62.5874
1007	5.22818e-05	-4.76638e-05	62.7382	-57.1966			1007	-57.1966	62.7382
1008	5.21182e-05	-4.89452e-05	62.5418	-58.7342			1008	-58.7342	62.5418
1009	5.22182e-05	-4.76575e-05	62.6618	-57.189			1009	-57.189	62.6618
1010	5.21952e-05	-4.87467e-05	62.6342	-58.496			1010	-58.496	62.6342
1011	5.20802e-05	-4.8717e-05	62.4962	-58.4604			1011	-58.4604	62.4962
1012	5.36782e-05	-4.75338e-05	64.4138	-57.0406			1012	-57.0406	64.4138
1013	5.18136e-05	-4.72041e-05	62.1763	-56.6449			1013	-56.6449	62.1763
1014	5.3397e-05	-4.71237e-05	64.0764	-56.5484			1014	-56.5484	64.0764
1015	5.32715e-05	-4.84443e-05	63.9258	-58.1332			1015	-58.1332	63.9258
1016	5.3382e-05	-4.71995e-05	64.0584	-56.6394			1016	-56.6394	64.0584
1017	5.19973e-05	-4.84744e-05	62.3968	-58.1693			1017	-58.1693	62.3968
1018	5.35612e-05	-4.74038e-05	64.2734	-56.8846			1018	-56.8846	64.2734
1019	5.21368e-05	-4.88288e-05	62.5642	-58.5946			1019	-58.5946	62.5642
1020	5.23133e-05	-4.76111e-05	62.776	-57.1333			1020	-57.1333	62.776
1021	5.22029e-05	-4.76151e-05	62.6435	-57.1381			1021	-57.1381	62.6435
1022	5.22253e-05	-4.88012e-05	62.6704	-58.5614			1022	-58.5614	62.6704
1023	5.37977e-05	-4.88824e-05	64.5572	-58.6589			1023	-58.6589	64.5572
1024	5.3685e-05	-4.87894e-05	64.422	-58.5473			1024	-58.5473	64.422
1025	5.21607e-05	-4.75401e-05	62.5928	-57.0481			1025	-57.0481	62.5928
1026	5.37439e-05	-4.90189e-05	64.4927	-58.8227			1026	-58.8227	64.4927
1027	5.25075e-05	-4.89128e-05	63.009	-58.6954			1027	-58.6954	63.009
1028	5.35354e-05	-4.85126e-05	64.2425	-58.2151			1028	-58.2151	64.2425
1029	5.18595e-05	-4.72396e-05	62.2314	-56.6875			1029	-56.6875	62.2314
1030	5.20039e-05	-4.84781e-05	62.4047	-58.1737			1030	-58.1737	62.4047
1031	5.20375e-05	-4.73008e-05	62.445	-56.761			1031	-56.761	62.445
1032	5.20135e-05	-4.87168e-05	62.4162	-58.4602			1032	-58.4602	62.4162
1033	5.35e-05	-4.75688e-05	64.2	-57.0826			1033	-57.0826	64.2
1034	5.20849e-05	-4.7469e-05	62.5019	-56.9628			1034	-56.9628	62.5019
1035	5.21607e-05	-4.89259e-05	62.5928	-58.7111			1035	-58.7111	62.5928
1036	5.37425e-05	-4.78506e-05	64.491	-57.4207			1036	-57.4207	64.491
1037	5.1895e-05	-4.75577e-05	62.274	-57.0692			1037	-57.0692	62.274
1038	5.19972e-05	-4.74745e-05	62.3966	-56.9694			1038	-56.9694	62.3966
1039	5.38014e-05	-4.87964e-05	64.5617	-58.5557			1039	-58.5557	64.5617
1040	5.35976e-05	-4.7495e-05	64.3171	-56.994			1040	-56.994	64.3171
1041	5.35142e-05	-4.85838e-05	64.217	-58.3006			1041	-58.3006	64.217
1042	5.20321e-05	-4.87404e-05	62.4385	-58.4885			1042	-58.4885	62.4385
1043	5.21481e-05	-4.88463e-05	62.5777	-58.6156			1043	-58.6156	62.5777
1044	5.22462e-05	-4.90505e-05	62.6954	-58.8606			1044	-58.8606	62.6954
1045	5.38467e-05	-4.77708e-05	64.616	-57.325			1045	-57.325	64.616
1046	5.21875e-05	-4.89458e-05	62.625	-58.735			1046	-58.735	62.625
1047	5.22136e-05	-4.88779e-05	62.6563	-58.6535			1047	-58.6535	62.6563
1048	5.2279e-05	-4.78335e-05	62.7348	-57.4002			1048	-57.4002	62.7348
1049	5.22974e-05	-4.89785e-05	62.7569	-58.7742			1049	-58.7742	62.7569
1050	5.22587e-05	-4.77571e-05	62.7104	-57.3085			1050	-57.3085	62.7104
1051	5.23287e-05	-4.90804e-05	62.7944	-58.8965			1051	-58.8965	62.7944
1052	5.242e-05	-4.90004e-05	62.904	-58.8005			1052	-58.8005	62.904
1053	5.35956e-05	-4.73094e-05	64.3147	-56.7713			1053	-56.7713	64.3147
1054	5.20846e-05	-4.85582e-05	62.5015	-58.2698			1054	-58.2698	62.5015
1055	5.18407e-05	-4.74602e-05	62.2088	-56.9522			1055	-56.9522	62.2088
1056	5.19351e-05	-4.74209e-05	62.3221	-56.9051			1056	-56.9051	62.3221
1057	5.23918e-05	-4.74827e-05	62.8702	-56.9792			1057	-56.9792	62.8702
1058	5.20984e-05	-4.76932e-05	62.5181	-57.2318			1058	-57.2318	62.5181
1059	5.21024e-05	-4.77278e-05	62.5229	-57.2734			1059	-57.2734	62.5229
1060	5.20686e-05	-4.7645e-05	62.4823	-57.174			1060	-57.174	62.4823
1061	5.39874e-05	-4.89429e-05	64.7849	-58.7315			1061	-58.7315	64.7849
1062	5.23526e-05	-4.90176e-05	62.8231	-58.8211			1062	-58.8211	62.8231
1063	5.24768e-05	-4.88723e-05	62.9722	-58.6468			1063	-58.6468	62.9722
1064	5.23069e-05	-4.77124e-05	62.7683	-57.2549			1064	-57.2549	62.7683
1065	5.38166e-05	-4.78487e-05	64.5799	-57.4184			1065	-57.4184	64.5799
1066	5.25582e-05	-4.78348e-05	63.0698	-57.4018			1066	-57.4018	63.0698
1067	5.37423e-05	-4.76323e-05	64.4908	-57.1588			1067	-57.1588	64.4908
1068	5.20583e-05	-4.74333e-05	62.47	-56.92			1068	-56.92	62.47
1069	5.21955e-05	-4.87223e-05	62.6346	-58.4668			1069	-58.4668	62.6346
1070	5.21779e-05	-4.74198e-05	62.6135	-56.9038			1070	-56.9038	62.6135
1071	5.18565e-05	-4.72715e-05	62.2278	-56.7258			1071	-56.7258	62.2278
1072	5.17848e-05	-4.86018e-05	62.1418	-58.3222			1072	-58.3222	62.1418
1073	5.18486e-05	-4.73827e-05	62.2183	-56.8592			1073	-56.8592	62.2183
1074	5.35657e-05	-4.85916e-05	64.2788	-58.3099			1074	-58.3099	64.2788
1075	5.2049e-05	-4.75332e-05	62.4588	-57.0398			1075	-57.0398	62.4588
1076	5.2075e-05	-4.76454e-05	62.49	-57.1745			1076	-57.1745	62.49
1077	5.22036e-05	-4.77909e-05	62.6443	-57.3491			1077	-57.3491	62.6443
1078	5.39348e-05	-4.89829e-05	64.7218	-58.7795			1078	-58.7795	64.7218
1079	5.20809e-05	-4.75665e-05	62.4971	-57.0798			1079	-57.0798	62.4971
1080	5.21952e-05	-4.75e-05	62.6342	-57			1080	-57	62.6342
1081	5.37052e-05	-4.88447e-05	64.4462	-58.6136			1081	-58.6136	64.4462
1082	5.22176e-05	-4.88239e-05	62.6611	-58.5887			1082	-58.5887	62.6611
1083	5.20435e-05	-4.74561e-05	62.4522	-56.9473			1083	-56.9473	62.4522
1084	5.19606e-05	-4.73901e-05	62.3527	-56.8681			1084	-56.8681	62.3527
1085	5.19624e-05	-4.86365e-05	62.3549	-58.3638			1085	-58.3638	62.3549
1086	5.21288e-05	-4.86895e-05	62.5546	-58.4274			1086	-58.4274	62.5546
1087	5.35624e-05	-4.72647e-05	64.2749	-56.7176			1087	-56.7176	64.2749
1088	5.34672e-05	-4.85182e-05	64.1606	-58.2218			1088	-58.2218	64.1606
1089	5.34197e-05	-4.7224e-05	64.1036	-56.6688			1089	-56.6688	64.1036
1090	5.17018e-05	-4.83892e-05	62.0422	-58.067			1090	-58.067	62.0422
1091	5.18768e-05	-4.70253e-05	62.2522	-56.4304			1091	-56.4304	62.2522
1092	5.32657e-05	-4.71049e-05	63.9188	-56.5259			1092	-56.5259	63.9188
1093	5.18381e-05	-4.71296e-05	62.2057	-56.5555			1093	-56.5555	62.2057
1094	5.21105e-05	-4.71792e-05	62.5326	-56.615			1094	-56.615	62.5326
1095	5.18946e-05	-4.85503e-05	62.2735	-58.2604			1095	-58.2604	62.2735
1096	5.3599e-05	-4.74142e-05	64.3188	-56.897			1096	-56.897	64.3188
1097	5.22524e-05	-4.727e-05	62.7029	-56.724			1097	-56.724	62.7029
1098	5.20037e-05	-4.73493e-05	62.4044	-56.8192			1098	-56.8192	62.4044
1099	5.21236e-05	-4.7442e-05	62.5483	-56.9304			1099	-56.9304	62.5483
1100	5.21145e-05	-4.73835e-05	62.5374	-56.8602			1100	-56.8602	62.5374
1101	5.34152e-05	-4.73881e-05	64.0982	-56.8657			1101	-56.8657	64.0982
1102	5.22055e-05	-4.87246e-05	62.6466	-58.4695			1102	-58.4695	62.6466
1103	5.36854e-05	-4.75532e-05	64.4225	-57.0638			1103	-57.0638	64.4225
1104	5.222e-05	-4.75161e-05	62.664	-57.0193			1104	-57.0193	62.664
1105	5.35181e-05	-4.87685e-05	64.2217	-58.5222			1105	-58.5222	64.2217
1106	5.20435e-05	-4.85569e-05	62.4522	-58.2683			1106	-58.2683	62.4522
1107	5.20312e-05	-4.72689e-05	62.4374	-56.7227			1107	-56.7227	62.4374
1108	5.19666e-05	-4.70762e-05	62.3599	-56.4914			1108	-56.4914	62.3599
1109	5.33864e-05	-4.7217e-05	64.0637	-56.6604			1109	-56.6604	64.0637
1110	5.33918e-05	-4.83823e-05	64.0702	-58.0588			1110	-58.0588	64.0702
1111	5.18255e-05	-4.84556e-05	62.1906	-58.1467			1111	-58.1467	62.1906
1112	5.34616e-05	-4.88461e-05	64.1539	-58.6153			1112	-58.6153	64.1539
1113	5.34481e-05	-4.72379e-05	64.1377	-56.6855			1113	-56.6855	64.1377
1114	5.18255e-05	-4.71212e-05	62.1906	-56.5454			1114	-56.5454	62.1906
1115	5.19475e-05	-4.84744e-05	62.337	-58.1693			1115	-58.1693	62.337
1116	5.33628e-05	-4.72455e-05	64.0354	-56.6946			1116	-56.6946	64.0354
1117	5.20734e-05	-4.86292e-05	62.4881	-58.355			1117	-58.355	62.4881
1118	5.35061e-05	-4.88139e-05	64.2073	-58.5767			1118	-58.5767	64.2073
1119	5.36534e-05	-4.88071e-05	64.3841	-58.5685			1119	-58.5685	64.3841
1120	5.2145e-05	-4.88418e-05	62.574	-58.6102			1120	-58.6102	62.574
1121	5.19862e-05	-4.84387e-05	62.3834	-58.1264			1121	-58.1264	62.3834
1122	5.20443e-05	-4.74169e-05	62.4532	-56.9003			1122	-56.9003	62.4532
1123	5.2073e-05	-4.73196e-05	62.4876	-56.7835			1123	-56.7835	62.4876
1124	5.20119e-05	-4.72763e-05	62.4143	-56.7316			1124	-56.7316	62.4143
1125	5.18164e-05	-4.71672e-05	62.1797	-56.6006			1125	-56.6006	62.1797
1126	5.33286e-05	-4.84631e-05	63.9943	-58.1557			1126	-58.1557	63.9943
1127	5.18359e-05	-4.71782e-05	62.2031	-56.6138			1127	-56.6138	62.2031
1128	5.31795e-05	-4.7094e-05	63.8154	-56.5128			1128	-56.5128	63.8154
1129	5.16547e-05	-4.70748e-05	61.9856	-56.4898			1129	-56.4898	61.9856
1130	5.16669e-05	-4.83883e-05	62.0003	-58.066			1130	-58.066	62.0003
1131	5.3332e-05	-4.84083e-05	63.9984	-58.09			1131	-58.09	63.9984
1132	5.16577e-05	-4.71619e-05	61.9892	-56.5943			1132	-56.5943	61.9892
1133	5.1814e-05	-4.84408e-05	62.1768	-58.129			1133	-58.129	62.1768
1134	5.33783e-05	-4.84642e-05	64.054	-58.157			1134	-58.157	64.054
1135	5.19277e-05	-4.71535e-05	62.3132	-56.5842			1135	-56.5842	62.3132
1136	5.33289e-05	-4.8543e-05	63.9947	-58.2516			1136	-58.2516	63.9947
1137	5.19657e-05	-4.8561e-05	62.3588	-58.2732			1137	-58.2732	62.3588
1138	5.3247e-05	-4.82723e-05	63.8964	-57.9268			1138	-57.9268	63.8964
1139	5.31081e-05	-4.70059e-05	63.7297	-56.4071			1139	-56.4071	63.7297
1140	5.31846e-05	-4.70616e-05	63.8215	-56.4739			1140	-56.4739	63.8215
1141	5.17009e-05	-4.83466e-05	62.0411	-58.0159			1141	-58.0159	62.0411
1142	5.17359e-05	-4.84051e-05	62.0831	-58.0861			1142	-58.0861	62.0831
1143	5.17193e-05	-4.70053e-05	62.0632	-56.4064			1143	-56.4064	62.0632
1144	5.32592e-05	-4.70817e-05	63.911	-56.498			1144	-56.498	63.911
1145	5.15535e-05	-4.70824e-05	61.8642	-56.4989			1145	-56.4989	61.8642
1146	5.16566e-05	-4.81479e-05	61.9879	-57.7775			1146	-57.7775	61.9879
1147	5.15906e-05	-4.82043e-05	61.9087	-57.8452			1147	-57.8452	61.9087
1148	5.16356e-05	-4.8308e-05	61.9627	-57.9696			1148	-57.9696	61.9627
1149	5.30553e-05	-4.83299e-05	63.6664	-57.9959			1149	-57.9959	63.6664
1150	5.16321e-05	-4.85023e-05	61.9585	-58.2028			1150	-58.2028	61.9585
1151	5.18297e-05	-4.8417e-05	62.1956	-58.1004			1151	-58.1004	62.1956
1152	5.2044e-05	-4.71665e-05	62.4528	-56.5998			1152	-56.5998	62.4528
1153	5.18406e-05	-4.82938e-05	62.2087	-57.9526			1153	-57.9526	62.2087
1154	5.17905e-05	-4.70309e-05	62.1486	-56.4371			1154	-56.4371	62.1486
1155	5.29773e-05	-4.84001e-05	63.5728	-58.0801			1155	-58.0801	63.5728
1156	5.33073e-05	-4.83304e-05	63.9688	-57.9965			1156	-57.9965	63.9688
1157	5.30817e-05	-4.82581e-05	63.698	-57.9097			1157	-57.9097	63.698
1158	5.16139e-05	-4.82659e-05	61.9367	-57.9191			1158	-57.9191	61.9367
1159	5.30025e-05	-4.69652e-05	63.603	-56.3582			1159	-56.3582	63.603
1160	5.15387e-05	-4.69323e-05	61.8464	-56.3188			1160	-56.3188	61.8464
1161	5.29112e-05	-4.68326e-05	63.4934	-56.1991			1161	-56.1991	63.4934
1162	5.1271e-05	-4.66594e-05	61.5252	-55.9913			1162	-55.9913	61.5252
1163	5.11747e-05	-4.77773e-05	61.4096	-57.3328			1163	-57.3328	61.4096
1164	5.26844e-05	-4.78918e-05	63.2213	-57.4702			1164	-57.4702	63.2213
1165	5.12089e-05	-4.67041e-05	61.4507	-56.0449			1165	-56.0449	61.4507
1166	5.1201e-05	-4.68198e-05	61.4412	-56.1838			1166	-56.1838	61.4412
1167	5.28644e-05	-4.69939e-05	63.4373	-56.3927			1167	-56.3927	63.4373
1168	5.15569e-05	-4.71396e-05	61.8683	-56.5675			1168	-56.5675	61.8683
1169	5.15427e-05	-4.83392e-05	61.8512	-58.007			1169	-58.007	61.8512
1170	5.16414e-05	-4.7071e-05	61.9697	-56.4852			1170	-56.4852	61.9697
1171	5.31392e-05	-4.83281e-05	63.767	-57.9937			1171	-57.9937	63.767
1172	5.16995e-05	-4.69709e-05	62.0394	-56.3651			1172	-56.3651	62.0394
1173	5.31393e-05	-4.83886e-05	63.7672	-58.0663			1173	-58.0663	63.7672
1174	5.17967e-05	-4.84547e-05	62.156	-58.1456			1174	-58.1456	62.156
1175	5.18724e-05	-4.82062e-05	62.2469	-57.8474			1175	-57.8474	62.2469
1176	5.31566e-05	-4.68892e-05	63.7879	-56.267			1176	-56.267	63.7879
1177	5.14229e-05	-4.68153e-05	61.7075	-56.1784			1177	-56.1784	61.7075
1178	5.26358e-05	-4.68061e-05	63.163	-56.1673			1178	-56.1673	63.163
1179	5.12087e-05	-4.79938e-05	61.4504	-57.5926			1179	-57.5926	61.4504
1180	5.13603e-05	-4.78621e-05	61.6324	-57.4345			1180	-57.4345	61.6324
1181	5.11574e-05	-4.67862e-05	61.3889	-56.1434			1181	-56.1434	61.3889
1182	5.12426e-05	-4.81399e-05	61.4911	-57.7679			1182	-57.7679	61.4911
1183	5.12103e-05	-4.81422e-05	61.4524	-57.7706			1183	-57.7706	61.4524
1184	5.15784e-05	-4.80617e-05	61.8941	-57.674			1184	-57.674	61.8941
1185	5.27446e-05	-4.7814e-05	63.2935	-57.3768			1185	-57.3768	63.2935
1186	5.10923e-05	-4.67151e-05	61.3108	-56.0581			1186	-56.0581	61.3108
1187	5.25571e-05	-4.7914e-05	63.0685	-57.4968			1187	-57.4968	63.0685
1188	5.12484e-05	-4.66984e-05	61.4981	-56.0381			1188	-56.0381	61.4981
1189	5.11322e-05	-4.79353e-05	61.3586	-57.5224			1189	-57.5224	61.3586
1190	5.10536e-05	-4.80662e-05	61.2643	-57.6794			1190	-57.6794	61.2643
1191	5.13569e-05	-4.67088e-05	61.6283	-56.0506			1191	-56.0506	61.6283
1192	5.13594e-05	-4.80119e-05	61.6313	-57.6143			1192	-57.6143	61.6313
1193	5.12118e-05	-4.77348e-05	61.4542	-57.2818			1193	-57.2818	61.4542
1194	5.10197e-05	-4.63993e-05	61.2236	-55.6792			1194	-55.6792	61.2236
1195	5.10251e-05	-4.76601e-05	61.2301	-57.1921			1195	-57.1921	61.2301
1196	5.10021e-05	-4.78709e-05	61.2025	-57.4451			1196	-57.4451	61.2025
1197	5.09738e-05	-4.6492e-05	61.1686	-55.7904			1197	-55.7904	61.1686
1198	5.22966e-05	-4.78284e-05	62.7559	-57.3941			1198	-57.3941	62.7559
1199	5.09288e-05	-4.77802e-05	61.1146	-57.3362			1199	-57.3362	61.1146
1200	5.24894e-05	-4.66003e-05	62.9873	-55.9204			1200	-55.9204	62.9873
1201	5.2419e-05	-4.64394e-05	62.9028	-55.7273			1201	-55.7273	62.9028
1202	5.08254e-05	-4.61916e-05	60.9905	-55.4299			1202	-55.4299	60.9905
1203	5.22233e-05	-4.62858e-05	62.668	-55.543			1203	-55.543	62.668
1204	5.07349e-05	-4.62275e-05	60.8819	-55.473			1204	-55.473	60.8819
1205	5.08917e-05	-4.61989e-05	61.07	-55.4387			1205	-55.4387	61.07
1206	5.0713e-05	-4.62286e-05	60.8556	-55.4743			1206	-55.4743	60.8556
1207	5.06715e-05	-4.63276e-05	60.8058	-55.5931			1207	-55.5931	60.8058
1208	5.06187e-05	-4.6222e-05	60.7424	-55.4664			1208	-55.4664	60.7424
1209	5.21569e-05	-4.63648e-05	62.5883	-55.6378			1209	-55.6378	62.5883
1210	5.05532e-05	-4.6249e-05	60.6638	-55.4988			1210	-55.4988	60.6638
1211	5.20136e-05	-4.62879e-05	62.4163	-55.5455			1211	-55.5455	62.4163
1212	5.06637e-05	-4.63236e-05	60.7964	-55.5883			1212	-55.5883	60.7964
1213	5.2331e-05	-4.74255e-05	62.7972	-56.9106			1213	-56.9106	62.7972
1214	5.07147e-05	-4.73432e-05	60.8576	-56.8118			1214	-56.8118	60.8576
1215	5.20001e-05	-4.73658e-05	62.4001	-56.839			1215	-56.839	62.4001
1216	5.05108e-05	-4.61672e-05	60.613	-55.4006			1216	-55.4006	60.613
1217	5.20332e-05	-4.60245e-05	62.4398	-55.2294			1217	-55.2294	62.4398
1218	5.05309e-05	-4.59916e-05	60.6371	-55.1899			1218	-55.1899	60.6371
1219	5.04907e-05	-4.72405e-05	60.5888	-56.6886			1219	-56.6886	60.5888
1220	5.05691e-05	-4.63295e-05	60.6829	-55.5954			1220	-55.5954	60.6829
1221	5.05607e-05	-4.76029e-05	60.6728	-57.1235			1221	-57.1235	60.6728
1222	5.04858e-05	-4.75809e-05	60.583	-57.0971			1222	-57.0971	60.583
1223	5.07902e-05	-4.77759e-05	60.9482	-57.3311			1223	-57.3311	60.9482
1224	5.2336e-05	-4.7662e-05	62.8032	-57.1944			1224	-57.1944	62.8032
1225	5.09579e-05	-4.65604e-05	61.1495	-55.8725			1225	-55.8725	61.1495
1226	5.11047e-05	-4.7735e-05	61.3256	-57.282			1226	-57.282	61.3256
1227	5.11831e-05	-4.65477e-05	61.4197	-55.8572			1227	-55.8572	61.4197
1228	5.10056e-05	-4.75489e-05	61.2067	-57.0587			1228	-57.0587	61.2067
1229	5.22413e-05	-4.75758e-05	62.6896	-57.091			1229	-57.091	62.6896
1230	5.08619e-05	-4.6423e-05	61.0343	-55.7076			1230	-55.7076	61.0343
1231	5.25047e-05	-4.63945e-05	63.0056	-55.6734			1231	-55.6734	63.0056
1232	5.10473e-05	-4.64008e-05	61.2568	-55.681			1232	-55.681	61.2568
1233	5.07681e-05	-4.63569e-05	60.9217	-55.6283			1233	-55.6283	60.9217
1234	5.23942e-05	-4.63654e-05	62.873	-55.6385			1234	-55.6385	62.873
1235	5.08374e-05	-4.76148e-05	61.0049	-57.1378			1235	-57.1378	61.0049
1236	5.0876e-05	-4.77034e-05	61.0512	-57.2441			1236	-57.2441	61.0512
1237	5.08952e-05	-4.75766e-05	61.0742	-57.0919			1237	-57.0919	61.0742
1238	5.07748e-05	-4.74594e-05	60.9298	-56.9513			1238	-56.9513	60.9298
1239	5.21972e-05	-4.63259e-05	62.6366	-55.5911			1239	-55.5911	62.6366
1240	5.05912e-05	-4.74734e-05	60.7094	-56.9681			1240	-56.9681	60.7094
1241	5.20248e-05	-4.75212e-05	62.4298	-57.0254			1241	-57.0254	62.4298
1242	5.07151e-05	-4.6228e-05	60.8581	-55.4736			1242	-55.4736	60.8581
1243	5.07275e-05	-4.7441e-05	60.873	-56.9292			1243	-56.9292	60.873
1244	5.06424e-05	-4.62814e-05	60.7709	-55.5377			1244	-55.5377	60.7709
1245	5.2112e-05	-4.75861e-05	62.5344	-57.1033			1245	-57.1033	62.5344
1246	5.06869e-05	-4.76216e-05	60.8243	-57.1459			1246	-57.1459	60.8243
1247	5.03321e-05	-4.62949e-05	60.3985	-55.5539			1247	-55.5539	60.3985
1248	5.19691e-05	-4.62856e-05	62.3629	-55.5427			1248	-55.5427	62.3629
1249	5.21079e-05	-4.62877e-05	62.5295	-55.5452			1249	-55.5452	62.5295
1250	5.05768e-05	-4.75797e-05	60.6922	-57.0956			1250	-57.0956	60.6922
1251	5.20969e-05	-4.64626e-05	62.5163	-55.7551			1251	-55.7551	62.5163
1252	5.07358e-05	-4.63782e-05	60.883	-55.6538			1252	-55.6538	60.883
1253	5.08147e-05	-4.64187e-05	60.9776	-55.7024			1253	-55.7024	60.9776
1254	5.22545e-05	-4.75308e-05	62.7054	-57.037			1254	-57.037	62.7054
1255	5.21572e-05	-4.63916e-05	62.5886	-55.6699			1255	-55.6699	62.5886
1256	5.08331e-05	-4.6434e-05	60.9997	-55.7208			1256	-55.7208	60.9997
1257	5.06018e-05	-4.62223e-05	60.7222	-55.4668			1257	-55.4668	60.7222
1258	5.19579e-05	-4.73849e-05	62.3495	-56.8619			1258	-56.8619	62.3495
1259	5.05805e-05	-4.61452e-05	60.6966	-55.3742			1259	-55.3742	60.6966
1260	5.19898e-05	-4.61824e-05	62.3878	-55.4189			1260	-55.4189	62.3878
1261	5.20662e-05	-4.74643e-05	62.4794	-56.9572			1261	-56.9572	62.4794
1262	5.06129e-05	-4.62469e-05	60.7355	-55.4963			1262	-55.4963	60.7355
1263	5.07676e-05	-4.63369e-05	60.9211	-55.6043			1263	-55.6043	60.9211
1264	5.20913e-05	-4.75493e-05	62.5096	-57.0592			1264	-57.0592	62.5096
1265	5.07135e-05	-4.7592e-05	60.8562	-57.1104			1265	-57.1104	60.8562
1266	5.07403e-05	-4.65306e-05	60.8884	-55.8367			1266	-55.8367	60.8884
1267	5.11154e-05	-4.75694e-05	61.3385	-57.0833			1267	-57.0833	61.3385
1268	5.2423e-05	-4.76973e-05	62.9076	-57.2368			1268	-57.2368	62.9076
1269	5.07504e-05	-4.64247e-05	60.9005	-55.7096			1269	-55.7096	60.9005
1270	5.07007e-05	-4.64061e-05	60.8408	-55.6873			1270	-55.6873	60.8408
1271	5.23034e-05	-4.64289e-05	62.7641	-55.7147			1271	-55.7147	62.7641
1272	5.08052e-05	-4.76154e-05	60.9662	-57.1385			1272	-57.1385	60.9662
1273	5.08912e-05	-4.76205e-05	61.0694	-57.1446			1273	-57.1446	61.0694
1274	5.08667e-05	-4.65568e-05	61.04	-55.8682			1274	-55.8682	61.04
1275	5.09708e-05	-4.65129e-05	61.165	-55.8155			1275	-55.8155	61.165
1276	5.08584e-05	-4.66148e-05	61.0301	-55.9378			1276	-55.9378	61.0301
1277	5.08753e-05	-4.64842e-05	61.0504	-55.781			1277	-55.781	61.0504
1278	5.24529e-05	-4.6756e-05	62.9435	-56.1072			1278	-56.1072	62.9435
1279	5.10501e-05	-4.65796e-05	61.2601	-55.8955			1279	-55.8955	61.2601
1280	5.09586e-05	-4.78561e-05	61.1503	-57.4273			1280	-57.4273	61.1503
1281	5.09083e-05	-4.78522e-05	61.09	-57.4226			1281	-57.4226	61.09
1282	5.23722e-05	-4.66919e-05	62.8466	-56.0303			1282	-56.0303	62.8466
1283	5.09081e-05	-4.65889e-05	61.0897	-55.9067			1283	-55.9067	61.0897
1284	5.1058e-05	-4.66465e-05	61.2696	-55.9758			1284	-55.9758	61.2696
1285	5.1076e-05	-4.66321e-05	61.2912	-55.9585			1285	-55.9585	61.2912
1286	5.26896e-05	-4.67398e-05	63.2275	-56.0878			1286	-56.0878	63.2275
1287	5.1143e-05	-4.66518e-05	61.3716	-55.9822			1287	-55.9822	61.3716
1288	5.1049e-05	-4.79331e-05	61.2588	-57.5197			1288	-57.5197	61.2588
1289	5.25076e-05	-4.7789e-05	63.0091	-57.3468			1289	-57.3468	63.0091
1290	5.24288e-05	-4.66575e-05	62.9146	-55.989			1290	-55.989	62.9146
1291	5.25481e-05	-4.78733e-05	63.0577	-57.448			1291	-57.448	63.0577
1292	5.11355e-05	-4.66157e-05	61.3626	-55.9388			1292	-55.9388	61.3626
1293	5.11229e-05	-4.68367e-05	61.3475	-56.204			1293	-56.204	61.3475
1294	5.0981e-05	-4.80788e-05	61.1772	-57.6946			1294	-57.6946	61.1772
1295	5.23999e-05	-4.67457e-05	62.8799	-56.0948			1295	-56.0948	62.8799
1296	5.07455e-05	-4.64072e-05	60.8946	-55.6886			1296	-55.6886	60.8946
1297	5.0706e-05	-4.75731e-05	60.8472	-57.0877			1297	-57.0877	60.8472
1298	5.21436e-05	-4.63816e-05	62.5723	-55.6579			1298	-55.6579	62.5723
1299	5.20879e-05	-4.64314e-05	62.5055	-55.7177			1299	-55.7177	62.5055
1300	5.06279e-05	-4.65591e-05	60.7535	-55.8709			1300	-55.8709	60.7535
1301	5.07802e-05	-4.64574e-05	60.9362	-55.7489			1301	-55.7489	60.9362
1302	5.22636e-05	-4.65022e-05	62.7163	-55.8026			1302	-55.8026	62.7163
1303	5.24108e-05	-4.7749e-05	62.893	-57.2988			1303	-57.2988	62.893
1304	5.25052e-05	-4.64578e-05	63.0062	-55.7494			1304	-55.7494	63.0062
1305	5.24809e-05	-4.6568e-05	62.9771	-55.8816			1305	-55.8816	62.9771
1306	5.09367e-05	-4.65006e-05	61.124	-55.8007			1306	-55.8007	61.124
1307	5.21249e-05	-4.64477e-05	62.5499	-55.7372			1307	-55.7372	62.5499
1308	5.08917e-05	-4.76228e-05	61.07	-57.1474			1308	-57.1474	61.07
1309	5.22169e-05	-4.77389e-05	62.6603	-57.2867			1309	-57.2867	62.6603
1310	5.06425e-05	-4.64437e-05	60.771	-55.7324			1310	-55.7324	60.771
1311	5.08074e-05	-4.78908e-05	60.9689	-57.469			1311	-57.469	60.9689
1312	5.09957e-05	-4.79444e-05	61.1948	-57.5333			1312	-57.5333	61.1948
1313	5.11003e-05	-4.67476e-05	61.3204	-56.0971			1313	-56.0971	61.3204
1314	5.11682e-05	-4.7883e-05	61.4018	-57.4596			1314	-57.4596	61.4018
1315	5.08989e-05	-4.77402e-05	61.0787	-57.2882			1315	-57.2882	61.0787
1316	5.2448e-05	-4.66547e-05	62.9376	-55.9856			1316	-55.9856	62.9376
1317	5.10879e-05	-4.67296e-05	61.3055	-56.0755			1317	-56.0755	61.3055
1318	5.10713e-05	-4.67216e-05	61.2856	-56.0659			1318	-56.0659	61.2856
1319	5.23524e-05	-4.67117e-05	62.8229	-56.054			1319	-56.054	62.8229
1320	5.2378e-05	-4.66311e-05	62.8536	-55.9573			1320	-55.9573	62.8536
1321	5.09941e-05	-4.76166e-05	61.1929	-57.1399			1321	-57.1399	61.1929
1322	5.22595e-05	-4.63263e-05	62.7114	-55.5916			1322	-55.5916	62.7114
1323	5.20901e-05	-4.65513e-05	62.5081	-55.8616			1323	-55.8616	62.5081
1324	5.04702e-05	-4.76542e-05	60.5642	-57.185			1324	-57.185	60.5642
1325	5.05036e-05	-4.63432e-05	60.6043	-55.6118			1325	-55.6118	60.6043
1326	5.19781e-05	-4.63677e-05	62.3737	-55.6412			1326	-55.6412	62.3737
1327	5.04168e-05	-4.76152e-05	60.5002	-57.1382			1327	-57.1382	60.5002
1328	5.18492e-05	-4.62383e-05	62.219	-55.486			1328	-55.486	62.219
1329	5.20069e-05	-4.62292e-05	62.4083	-55.475			1329	-55.475	62.4083
1330	5.1934e-05	-4.62632e-05	62.3208	-55.5158			1330	-55.5158	62.3208
1331	5.05933e-05	-4.75251e-05	60.712	-57.0301			1331	-57.0301	60.712
1332	5.06164e-05	-4.62666e-05	60.7397	-55.5199			1332	-55.5199	60.7397
1333	5.07174e-05	-4.76063e-05	60.8609	-57.1276			1333	-57.1276	60.8609
1334	5.21344e-05	-4.65139e-05	62.5613	-55.8167			1334	-55.8167	62.5613
1335	5.0919e-05	-4.77194e-05	61.1028	-57.2633			1335	-57.2633	61.1028
1336	5.23814e-05	-4.77712e-05	62.8577	-57.3254			1336	-57.3254	62.8577
1337	5.24966e-05	-4.65712e-05	62.9959	-55.8854			1337	-55.8854	62.9959
1338	5.09351e-05	-4.64407e-05	61.1221	-55.7288			1338	-55.7288	61.1221
1339	5.08499e-05	-4.64088e-05	61.0199	-55.6906			1339	-55.6906	61.0199
1340	5.08019e-05	-4.76422e-05	60.9623	-57.1706			1340	-57.1706	60.9623
1341	5.21198e-05	-4.74243e-05	62.5438	-56.9092			1341	-56.9092	62.5438
1342	5.06785e-05	-4.7537e-05	60.8142	-57.0444			1342	-57.0444	60.8142
1343	5.06507e-05	-4.63324e-05	60.7808	-55.5989			1343	-55.5989	60.7808
1344	5.05884e-05	-4.74247e-05	60.7061	-56.9096			1344	-56.9096	60.7061
1345	5.21605e-05	-4.64171e-05	62.5926	-55.7005			1345	-55.7005	62.5926
1346	5.08058e-05	-4.6497e-05	60.967	-55.7964			1346	-55.7964	60.967
1347	5.08096e-05	-4.6283e-05	60.9715	-55.5396			1347	-55.5396	60.9715
1348	5.06402e-05	-4.61936e-05	60.7682	-55.4323			1348	-55.4323	60.7682
1349	5.05379e-05	-4.7554e-05	60.6455	-57.0648			1349	-57.0648	60.6455
1350	5.06967e-05	-4.61725e-05	60.836	-55.407			1350	-55.407	60.836
1351	5.2116e-05	-4.62185e-05	62.5392	-55.4622			1351	-55.4622	62.5392
1352	5.06474e-05	-4.62689e-05	60.7769	-55.5227			1352	-55.5227	60.7769
1353	5.20755e-05	-4.64032e-05	62.4906	-55.6838			1353	-55.6838	62.4906
1354	5.05397e-05	-4.63e-05	60.6476	-55.56			1354	-55.56	60.6476
1355	5.19952e-05	-4.61066e-05	62.3942	-55.3279			1355	-55.3279	62.3942
1356	5.1847e-05	-4.61028e-05	62.2164	-55.3234			1356	-55.3234	62.2164
1357	5.19138e-05	-4.71475e-05	62.2966	-56.577			1357	-56.577	62.2966
1358	5.18436e-05	-4.72924e-05	62.2123	-56.7509			1358	-56.7509	62.2123
1359	5.04546e-05	-4.61378e-05	60.5455	-55.3654			1359	-55.3654	60.5455
1360	5.05914e-05	-4.74377e-05	60.7097	-56.9252			1360	-56.9252	60.7097
1361	5.06521e-05	-4.6203e-05	60.7825	-55.4436			1361	-55.4436	60.7825
1362	5.05885e-05	-4.62675e-05	60.7062	-55.521			1362	-55.521	60.7062
1363	5.22161e-05	-4.76088e-05	62.6593	-57.1306			1363	-57.1306	62.6593
1364	5.0821e-05	-4.7717e-05	60.9852	-57.2604			1364	-57.2604	60.9852
1365	5.07109e-05	-4.74924e-05	60.8531	-56.9909			1365	-56.9909	60.8531
1366	5.06442e-05	-4.63337e-05	60.773	-55.6004			1366	-55.6004	60.773
1367	5.2013e-05	-4.62793e-05	62.4156	-55.5352			1367	-55.5352	62.4156
1368	5.06374e-05	-4.62478e-05	60.7649	-55.4974			1368	-55.4974	60.7649
1369	5.05785e-05	-4.76187e-05	60.6942	-57.1424			1369	-57.1424	60.6942
1370	5.20476e-05	-4.63997e-05	62.4571	-55.6796			1370	-55.6796	62.4571
1371	5.07105e-05	-4.62742e-05	60.8526	-55.529			1371	-55.529	60.8526
1372	5.06025e-05	-4.75904e-05	60.723	-57.1085			1372	-57.1085	60.723
1373	5.21416e-05	-4.75897e-05	62.5699	-57.1076			1373	-57.1076	62.5699
1374	5.19561e-05	-4.62679e-05	62.3473	-55.5215			1374	-55.5215	62.3473
1375	5.07004e-05	-4.75132e-05	60.8405	-57.0158			1375	-57.0158	60.8405
1376	5.05798e-05	-4.63269e-05	60.6958	-55.5923			1376	-55.5923	60.6958
1377	5.07567e-05	-4.63978e-05	60.908	-55.6774			1377	-55.6774	60.908
1378	5.20986e-05	-4.75879e-05	62.5183	-57.1055			1378	-57.1055	62.5183
1379	5.07237e-05	-4.6278e-05	60.8684	-55.5336			1379	-55.5336	60.8684
1380	5.2266e-05	-4.61526e-05	62.7192	-55.3831			1380	-55.3831	62.7192
1381	5.07536e-05	-4.72556e-05	60.9043	-56.7067			1381	-56.7067	60.9043
1382	5.2147e-05	-4.73092e-05	62.5764	-56.771			1382	-56.771	62.5764
1383	5.0581e-05	-4.74326e-05	60.6972	-56.9191			1383	-56.9191	60.6972
1384	5.06636e-05	-4.74383e-05	60.7963	-56.926			1384	-56.926	60.7963
1385	5.07494e-05	-4.75602e-05	60.8993	-57.0722			1385	-57.0722	60.8993
1386	5.09327e-05	-4.64703e-05	61.1192	-55.7644			1386	-55.7644	61.1192
1387	5.08907e-05	-4.6348e-05	61.0688	-55.6176			1387	-55.6176	61.0688
1388	5.07967e-05	-4.6412e-05	60.956	-55.6944			1388	-55.6944	60.956
1389	5.21762e-05	-4.64833e-05	62.6114	-55.78			1389	-55.78	62.6114
1390	5.08488e-05	-4.64713e-05	61.0186	-55.7656			1390	-55.7656	61.0186
1391	5.07387e-05	-4.62793e-05	60.8864	-55.5352			1391	-55.5352	60.8864
1392	5.20071e-05	-4.61239e-05	62.4085	-55.3487			1392	-55.3487	62.4085
1393	5.0511e-05	-4.72858e-05	60.6132	-56.743			1393	-56.743	60.6132
1394	5.03461e-05	-4.58932e-05	60.4153	-55.0718			1394	-55.0718	60.4153
1395	5.17869e-05	-4.59295e-05	62.1443	-55.1154			1395	-55.1154	62.1443
1396	5.02005e-05	-4.70607e-05	60.2406	-56.4728			1396	-56.4728	60.2406
1397	5.03615e-05	-4.60528e-05	60.4338	-55.2634			1397	-55.2634	60.4338
1398	5.03449e-05	-4.60682e-05	60.4139	-55.2818			1398	-55.2818	60.4139
1399	5.04172e-05	-4.61003e-05	60.5006	-55.3204			1399	-55.3204	60.5006
1400	5.06087e-05	-4.73611e-05	60.7304	-56.8333			1400	-56.8333	60.7304
1401	5.04827e-05	-4.63799e-05	60.5792	-55.6559			1401	-55.6559	60.5792
1402	5.06591e-05	-4.6308e-05	60.7909	-55.5696			1402	-55.5696	60.7909
1403	5.02859e-05	-4.73609e-05	60.3431	-56.8331			1403	-56.8331	60.3431
1404	5.03621e-05	-4.60743e-05	60.4345	-55.2892			1404	-55.2892	60.4345
1405	5.18867e-05	-4.6115e-05	62.264	-55.338			1405	-55.338	62.264
1406	5.03444e-05	-4.73459e-05	60.4133	-56.8151			1406	-56.8151	60.4133
1407	5.20341e-05	-4.6119e-05	62.4409	-55.3428			1407	-55.3428	62.4409
1408	5.03844e-05	-4.73983e-05	60.4613	-56.878			1408	-56.878	60.4613
1409	5.17477e-05	-4.73248e-05	62.0972	-56.7898			1409	-56.7898	62.0972
1410	5.17201e-05	-4.59882e-05	62.0641	-55.1858			1410	-55.1858	62.0641
1411	5.03423e-05	-4.58668e-05	60.4108	-55.0402			1411	-55.0402	60.4108
1412	5.03115e-05	-4.60306e-05	60.3738	-55.2367			1412	-55.2367	60.3738
1413	5.02838e-05	-4.73088e-05	60.3406	-56.7706			1413	-56.7706	60.3406
1414	5.04625e-05	-4.71953e-05	60.555	-56.6344			1414	-56.6344	60.555
1415	5.03491e-05	-4.71692e-05	60.4189	-56.603			1415	-56.603	60.4189
1416	5.14474e-05	-4.70873e-05	61.7369	-56.5048			1416	-56.5048	61.7369
1417	5.02882e-05	-4.71881e-05	60.3458	-56.6257			1417	-56.6257	60.3458
1418	5.02856e-05	-4.72378e-05	60.3427	-56.6854			1418	-56.6854	60.3427
1419	5.01349e-05	-4.71723e-05	60.1619	-56.6068			1419	-56.6068	60.1619
1420	5.04229e-05	-4.61518e-05	60.5075	-55.3822			1420	-55.3822	60.5075
1421	5.03958e-05	-4.72062e-05	60.475	-56.6474			1421	-56.6474	60.475
1422	5.16661e-05	-4.7012e-05	61.9993	-56.4144			1422	-56.4144	61.9993
1423	5.14846e-05	-4.58102e-05	61.7815	-54.9722			1423	-54.9722	61.7815
1424	5.01532e-05	-4.58073e-05	60.1838	-54.9688			1424	-54.9688	60.1838
1425	5.16848e-05	-4.71194e-05	62.0218	-56.5433			1425	-56.5433	62.0218
1426	5.01527e-05	-4.73309e-05	60.1832	-56.7971			1426	-56.7971	60.1832
1427	5.00305e-05	-4.58362e-05	60.0366	-55.0034			1427	-55.0034	60.0366
1428	5.00866e-05	-4.58425e-05	60.1039	-55.011			1428	-55.011	60.1039
1429	5.01679e-05	-4.71637e-05	60.2015	-56.5964			1429	-56.5964	60.2015
1430	5.02257e-05	-4.60141e-05	60.2708	-55.2169			1430	-55.2169	60.2708
1431	5.16501e-05	-4.71727e-05	61.9801	-56.6072			1431	-56.6072	61.9801
1432	5.02392e-05	-4.58111e-05	60.287	-54.9733			1432	-54.9733	60.287
1433	5.01502e-05	-4.60425e-05	60.1802	-55.251			1433	-55.251	60.1802
1434	5.03302e-05	-4.60958e-05	60.3962	-55.315			1434	-55.315	60.3962
1435	5.03988e-05	-4.72183e-05	60.4786	-56.662			1435	-56.662	60.4786
1436	5.18483e-05	-4.71594e-05	62.218	-56.5913			1436	-56.5913	62.218
1437	5.16431e-05	-4.71257e-05	61.9717	-56.5508			1437	-56.5508	61.9717
1438	5.00824e-05	-4.72357e-05	60.0989	-56.6828			1438	-56.6828	60.0989
1439	5.14825e-05	-4.70549e-05	61.779	-56.4659			1439	-56.4659	61.779
1440	5.01476e-05	-4.71735e-05	60.1771	-56.6082			1440	-56.6082	60.1771
1441	5.0323e-05	-4.70143e-05	60.3876	-56.4172			1441	-56.4172	60.3876
1442	5.00773e-05	-4.69392e-05	60.0928	-56.327			1442	-56.327	60.0928
1443	5.00394e-05	-4.6901e-05	60.0473	-56.2812			1443	-56.2812	60.0473
1444	5.13593e-05	-4.57262e-05	61.6312	-54.8714			1444	-54.8714	61.6312
1445	5.01844e-05	-4.70619e-05	60.2213	-56.4743			1445	-56.4743	60.2213
1446	5.02582e-05	-4.59802e-05	60.3098	-55.1762			1446	-55.1762	60.3098
1447	5.02952e-05	-4.71641e-05	60.3542	-56.5969			1447	-56.5969	60.3542
1448	5.16596e-05	-4.58027e-05	61.9915	-54.9632			1448	-54.9632	61.9915
1449	5.02191e-05	-4.59099e-05	60.2629	-55.0919			1449	-55.0919	60.2629
1450	5.02188e-05	-4.59177e-05	60.2626	-55.1012			1450	-55.1012	60.2626
1451	5.02941e-05	-4.58985e-05	60.3529	-55.0782			1451	-55.0782	60.3529
1452	5.03076e-05	-4.58116e-05	60.3691	-54.9739			1452	-54.9739	60.3691
1453	5.03275e-05	-4.5939e-05	60.393	-55.1268			1453	-55.1268	60.393
1454	5.00123e-05	-4.68604e-05	60.0148	-56.2325			1454	-56.2325	60.0148
1455	5.13854e-05	-4.68887e-05	61.6625	-56.2664			1455	-56.2664	61.6625
1456	5.12942e-05	-4.56562e-05	61.553	-54.7874			1456	-54.7874	61.553
1457	4.99933e-05	-4.68727e-05	59.992	-56.2472			1457	-56.2472	59.992
1458	5.00459e-05	-4.58312e-05	60.0551	-54.9974			1458	-54.9974	60.0551
1459	5.01033e-05	-4.57411e-05	60.124	-54.8893			1459	-54.8893	60.124
1460	5.01691e-05	-4.70439e-05	60.2029	-56.4527			1460	-56.4527	60.2029
1461	5.16645e-05	-4.58455e-05	61.9974	-55.0146			1461	-55.0146	61.9974
1462	5.03137e-05	-4.57961e-05	60.3764	-54.9553			1462	-54.9553	60.3764
1463	5.16416e-05	-4.5981e-05	61.9699	-55.1772			1463	-55.1772	61.9699
1464	5.03104e-05	-4.71709e-05	60.3725	-56.6051			1464	-56.6051	60.3725
1465	5.03241e-05	-4.58379e-05	60.3889	-55.0055			1465	-55.0055	60.3889
1466	5.02091e-05	-4.59109e-05	60.2509	-55.0931			1466	-55.0931	60.2509
1467	5.02341e-05	-4.58681e-05	60.2809	-55.0417			1467	-55.0417	60.2809
1468	5.01121e-05	-4.58512e-05	60.1345	-55.0214			1468	-55.0214	60.1345
1469	5.01634e-05	-4.57683e-05	60.1961	-54.922			1469	-54.922	60.1961
1470	4.98623e-05	-4.56412e-05	59.8348	-54.7694			1470	-54.7694	59.8348
1471	4.98788e-05	-4.55762e-05	59.8546	-54.6914			1471	-54.6914	59.8546
1472	5.12342e-05	-4.68317e-05	61.481	-56.198			1472	-56.198	61.481
1473	5.12752e-05	-4.69064e-05	61.5302	-56.2877			1473	-56.2877	61.5302
1474	5.00065e-05	-4.69374e-05	60.0078	-56.3249			1474	-56.3249	60.0078
1475	5.02535e-05	-4.70738e-05	60.3042	-56.4886			1475	-56.4886	60.3042
1476	5.04053e-05	-4.57682e-05	60.4864	-54.9218			1476	-54.9218	60.4864
1477	5.0374e-05	-4.69355e-05	60.4488	-56.3226			1477	-56.3226	60.4488
1478	5.00001e-05	-4.5489e-05	60.0001	-54.5868			1478	-54.5868	60.0001
1479	4.99253e-05	-4.53757e-05	59.9104	-54.4508			1479	-54.4508	59.9104
1480	5.00711e-05	-4.66841e-05	60.0853	-56.0209			1480	-56.0209	60.0853
1481	5.00736e-05	-4.66147e-05	60.0883	-55.9376			1481	-55.9376	60.0883
1482	4.96895e-05	-4.54871e-05	59.6274	-54.5845			1482	-54.5845	59.6274
1483	4.97844e-05	-4.66931e-05	59.7413	-56.0317			1483	-56.0317	59.7413
1484	4.97955e-05	-4.5538e-05	59.7546	-54.6456			1484	-54.6456	59.7546
1485	5.10986e-05	-4.53964e-05	61.3183	-54.4757			1485	-54.4757	61.3183
1486	4.98921e-05	-4.54848e-05	59.8705	-54.5818			1486	-54.5818	59.8705
1487	4.98187e-05	-4.54462e-05	59.7824	-54.5354			1487	-54.5354	59.7824
1488	5.11199e-05	-4.66014e-05	61.3439	-55.9217			1488	-55.9217	61.3439
1489	4.98374e-05	-4.68567e-05	59.8049	-56.228			1489	-56.228	59.8049
1490	4.9871e-05	-4.67291e-05	59.8452	-56.0749			1490	-56.0749	59.8452
1491	4.99974e-05	-4.56841e-05	59.9969	-54.8209			1491	-54.8209	59.9969
1492	4.99933e-05	-4.57161e-05	59.992	-54.8593			1492	-54.8593	59.992
1493	5.01009e-05	-4.56551e-05	60.1211	-54.7861			1493	-54.7861	60.1211
1494	4.99593e-05	-4.67757e-05	59.9512	-56.1308			1494	-56.1308	59.9512
1495	5.11518e-05	-4.54301e-05	61.3822	-54.5161			1495	-54.5161	61.3822
1496	4.97657e-05	-4.56208e-05	59.7188	-54.745			1496	-54.745	59.7188
1497	4.95751e-05	-4.56078e-05	59.4901	-54.7294			1497	-54.7294	59.4901
1498	4.95093e-05	-4.54122e-05	59.4112	-54.4946			1498	-54.4946	59.4112
1499	4.96018e-05	-4.52469e-05	59.5222	-54.2963			1499	-54.2963	59.5222
1500	5.10754e-05	-4.54379e-05	61.2905	-54.5255			1500	-54.5255	61.2905
1501	4.96584e-05	-4.53468e-05	59.5901	-54.4162			1501	-54.4162	59.5901
1502	4.95906e-05	-4.50986e-05	59.5087	-54.1183			1502	-54.1183	59.5087
1503	4.97209e-05	-4.64192e-05	59.6651	-55.703			1503	-55.703	59.6651
1504	5.09796e-05	-4.52448e-05	61.1755	-54.2938			1504	-54.2938	61.1755
1505	4.96733e-05	-4.53387e-05	59.608	-54.4064			1505	-54.4064	59.608
1506	5.10084e-05	-4.66913e-05	61.2101	-56.0296			1506	-56.0296	61.2101
1507	4.97828e-05	-4.66016e-05	59.7394	-55.9219			1507	-55.9219	59.7394
1508	4.96685e-05	-4.67639e-05	59.6022	-56.1167			1508	-56.1167	59.6022
1509	4.97531e-05	-4.67645e-05	59.7037	-56.1174			1509	-56.1174	59.7037
1510	4.96614e-05	-4.54405e-05	59.5937	-54.5286			1510	-54.5286	59.5937
1511	4.9497e-05	-4.65365e-05	59.3964	-55.8438			1511	-55.8438	59.3964
1512	4.95102e-05	-4.65101e-05	59.4122	-55.8121			1512	-55.8121	59.4122
1513	4.93403e-05	-4.52066e-05	59.2084	-54.2479			1513	-54.2479	59.2084
1514	5.08392e-05	-4.53379e-05	61.007	-54.4055			1514	-54.4055	61.007
1515	4.94058e-05	-4.52769e-05	59.287	-54.3323			1515	-54.3323	59.287
1516	5.09969e-05	-4.65737e-05	61.1963	-55.8884			1516	-55.8884	61.1963
1517	5.10608e-05	-4.54179e-05	61.273	-54.5015			1517	-54.5015	61.273
1518	4.9578e-05	-4.5427e-05	59.4936	-54.5124			1518	-54.5124	59.4936
1519	5.12048e-05	-4.66564e-05	61.4458	-55.9877			1519	-55.9877	61.4458
1520	4.98887e-05	-4.55051e-05	59.8664	-54.6061			1520	-54.6061	59.8664
1521	4.98175e-05	-4.53884e-05	59.781	-54.4661			1521	-54.4661	59.781
1522	5.12324e-05	-4.54571e-05	61.4789	-54.5485			1522	-54.5485	61.4789
1523	4.97951e-05	-4.53898e-05	59.7541	-54.4678			1523	-54.4678	59.7541
1524	4.9866e-05	-4.53453e-05	59.8392	-54.4144			1524	-54.4144	59.8392
1525	4.97547e-05	-4.55124e-05	59.7056	-54.6149			1525	-54.6149	59.7056
1526	5.00725e-05	-4.55462e-05	60.087	-54.6554			1526	-54.6554	60.087
1527	4.98502e-05	-4.64608e-05	59.8202	-55.753			1527	-55.753	59.8202
1528	4.97694e-05	-4.53008e-05	59.7233	-54.361			1528	-54.361	59.7233
1529	5.1041e-05	-4.64077e-05	61.2492	-55.6892			1529	-55.6892	61.2492
1530	5.09357e-05	-4.51952e-05	61.1228	-54.2342			1530	-54.2342	61.1228
1531	5.09121e-05	-4.63839e-05	61.0945	-55.6607			1531	-55.6607	61.0945
1532	4.947e-05	-4.50555e-05	59.364	-54.0666			1532	-54.0666	59.364
1533	4.93137e-05	-4.51214e-05	59.1764	-54.1457			1533	-54.1457	59.1764
1534	4.94892e-05	-4.50236e-05	59.387	-54.0283			1534	-54.0283	59.387
1535	4.94606e-05	-4.62932e-05	59.3527	-55.5518			1535	-55.5518	59.3527
1536	4.94247e-05	-4.6372e-05	59.3096	-55.6464			1536	-55.6464	59.3096
1537	4.93762e-05	-4.50969e-05	59.2514	-54.1163			1537	-54.1163	59.2514
1538	4.93829e-05	-4.62993e-05	59.2595	-55.5592			1538	-55.5592	59.2595
1539	4.94616e-05	-4.49703e-05	59.3539	-53.9644			1539	-53.9644	59.3539
1540	5.04896e-05	-4.47324e-05	60.5875	-53.6789			1540	-53.6789	60.5875
1541	4.91179e-05	-4.59808e-05	58.9415	-55.177			1541	-55.177	58.9415
1542	4.90255e-05	-4.46902e-05	58.8306	-53.6282			1542	-53.6282	58.8306
1543	4.8971e-05	-4.47554e-05	58.7652	-53.7065			1543	-53.7065	58.7652
1544	4.89598e-05	-4.4767e-05	58.7518	-53.7204			1544	-53.7204	58.7518
1545	5.04289e-05	-4.47687e-05	60.5147	-53.7224			1545	-53.7224	60.5147
1546	5.05335e-05	-4.48964e-05	60.6402	-53.8757			1546	-53.8757	60.6402
1547	5.05423e-05	-4.48176e-05	60.6508	-53.7811			1547	-53.7811	60.6508
1548	5.06991e-05	-4.6161e-05	60.8389	-55.3932			1548	-55.3932	60.8389
1549	4.93274e-05	-4.50171e-05	59.1929	-54.0205			1549	-54.0205	59.1929
1550	5.08954e-05	-4.51606e-05	61.0745	-54.1927			1550	-54.1927	61.0745
1551	4.93869e-05	-4.639e-05	59.2643	-55.668			1551	-55.668	59.2643
1552	5.08356e-05	-4.52681e-05	61.0027	-54.3217			1552	-54.3217	61.0027
1553	4.94825e-05	-4.50935e-05	59.379	-54.1122			1553	-54.1122	59.379
1554	4.96336e-05	-4.62217e-05	59.5603	-55.466			1554	-55.466	59.5603
1555	4.94065e-05	-4.51608e-05	59.2878	-54.193			1555	-54.193	59.2878
1556	4.95353e-05	-4.52394e-05	59.4424	-54.2873			1556	-54.2873	59.4424
1557	5.08937e-05	-4.53173e-05	61.0724	-54.3808			1557	-54.3808	61.0724
1558	5.10176e-05	-4.65279e-05	61.2211	-55.8335			1558	-55.8335	61.2211
1559	5.09541e-05	-4.64588e-05	61.1449	-55.7506			1559	-55.7506	61.1449
1560	4.94501e-05	-4.51802e-05	59.3401	-54.2162			1560	-54.2162	59.3401
1561	5.0819e-05	-4.51072e-05	60.9828	-54.1286			1561	-54.1286	60.9828
1562	5.07704e-05	-4.62601e-05	60.9245	-55.5121			1562	-55.5121	60.9245
1563	4.93682e-05	-4.50302e-05	59.2418	-54.0362			1563	-54.0362	59.2418
1564	4.9295e-05	-4.62324e-05	59.154	-55.4789			1564	-55.4789	59.154
1565	4.94207e-05	-4.51771e-05	59.3048	-54.2125			1565	-54.2125	59.3048
1566	5.09764e-05	-4.50338e-05	61.1717	-54.0406			1566	-54.0406	61.1717
1567	5.07738e-05	-4.51452e-05	60.9286	-54.1742			1567	-54.1742	60.9286
1568	4.92234e-05	-4.6183e-05	59.0681	-55.4196			1568	-55.4196	59.0681
1569	4.93059e-05	-4.49616e-05	59.1671	-53.9539			1569	-53.9539	59.1671
1570	4.9256e-05	-4.60873e-05	59.1072	-55.3048			1570	-55.3048	59.1072
1571	4.91897e-05	-4.60356e-05	59.0276	-55.2427			1571	-55.2427	59.0276
1572	4.91508e-05	-4.59057e-05	58.981	-55.0868			1572	-55.0868	58.981
1573	4.92371e-05	-4.48687e-05	59.0845	-53.8424			1573	-53.8424	59.0845
1574	4.90178e-05	-4.59478e-05	58.8214	-55.1374			1574	-55.1374	58.8214
1575	4.9031e-05	-4.6044e-05	58.8372	-55.2528			1575	-55.2528	58.8372
1576	4.88672e-05	-4.5973e-05	58.6406	-55.1676			1576	-55.1676	58.6406
1577	4.8772e-05	-4.46619e-05	58.5264	-53.5943			1577	-53.5943	58.5264
1578	5.01646e-05	-4.59065e-05	60.1975	-55.0878			1578	-55.0878	60.1975
1579	5.02301e-05	-4.59228e-05	60.2761	-55.1074			1579	-55.1074	60.2761
1580	4.88789e-05	-4.58206e-05	58.6547	-54.9847			1580	-54.9847	58.6547
1581	4.87545e-05	-4.47691e-05	58.5054	-53.7229			1581	-53.7229	58.5054
1582	4.88123e-05	-4.57321e-05	58.5748	-54.8785			1582	-54.8785	58.5748
1583	4.87789e-05	-4.58679e-05	58.5347	-55.0415			1583	-55.0415	58.5347
1584	5.02906e-05	-4.46424e-05	60.3487	-53.5709			1584	-53.5709	60.3487
1585	5.02417e-05	-4.59233e-05	60.29	-55.108			1585	-55.108	60.29
1586	4.88926e-05	-4.47328e-05	58.6711	-53.6794			1586	-53.6794	58.6711
1587	4.89012e-05	-4.46418e-05	58.6814	-53.5702			1587	-53.5702	58.6814
1588	4.89231e-05	-4.59022e-05	58.7077	-55.0826			1588	-55.0826	58.7077
1589	4.87099e-05	-4.46287e-05	58.4519	-53.5544			1589	-53.5544	58.4519
1590	4.85438e-05	-4.46222e-05	58.2526	-53.5466			1590	-53.5466	58.2526
1591	5.02883e-05	-4.44361e-05	60.346	-53.3233			1591	-53.3233	60.346
1592	5.00501e-05	-4.44584e-05	60.0601	-53.3501			1592	-53.3501	60.0601
1593	4.87493e-05	-4.5877e-05	58.4992	-55.0524			1593	-55.0524	58.4992
1594	4.8708e-05	-4.45487e-05	58.4496	-53.4584			1594	-53.4584	58.4496
1595	4.87295e-05	-4.45918e-05	58.4754	-53.5102			1595	-53.5102	58.4754
1596	5.01586e-05	-4.57912e-05	60.1903	-54.9494			1596	-54.9494	60.1903
1597	4.87464e-05	-4.46424e-05	58.4957	-53.5709			1597	-53.5709	58.4957
1598	5.02577e-05	-4.58924e-05	60.3092	-55.0709			1598	-55.0709	60.3092
1599	5.02514e-05	-4.46051e-05	60.3017	-53.5261			1599	-53.5261	60.3017
1600	4.8866e-05	-4.57929e-05	58.6392	-54.9515			1600	-54.9515	58.6392
1601	4.87611e-05	-4.57485e-05	58.5133	-54.8982			1601	-54.8982	58.5133
1602	4.88294e-05	-4.47024e-05	58.5953	-53.6429			1602	-53.6429	58.5953
1603	4.8795e-05	-4.56999e-05	58.554	-54.8399			1603	-54.8399	58.554
1604	4.86248e-05	-4.568e-05	58.3498	-54.816			1604	-54.816	58.3498
1605	4.88229e-05	-4.5556e-05	58.5875	-54.6672			1605	-54.6672	58.5875
1606	5.0157e-05	-4.45287e-05	60.1884	-53.4344			1606	-53.4344	60.1884
1607	5.01464e-05	-4.56997e-05	60.1757	-54.8396			1607	-54.8396	60.1757
1608	5.00231e-05	-4.44177e-05	60.0277	-53.3012			1608	-53.3012	60.0277
1609	5.0002e-05	-4.45479e-05	60.0024	-53.4575			1609	-53.4575	60.0024
1610	5.0132e-05	-4.45359e-05	60.1584	-53.4431			1610	-53.4431	60.1584
1611	5.00285e-05	-4.45612e-05	60.0342	-53.4734			1611	-53.4734	60.0342
1612	4.85462e-05	-4.57586e-05	58.2554	-54.9103			1612	-54.9103	58.2554
1613	4.85535e-05	-4.56931e-05	58.2642	-54.8317			1613	-54.8317	58.2642
1614	4.9986e-05	-4.44839e-05	59.9832	-53.3807			1614	-53.3807	59.9832
1615	4.86138e-05	-4.46112e-05	58.3366	-53.5334			1615	-53.5334	58.3366
1616	5.01583e-05	-4.57811e-05	60.19	-54.9373			1616	-54.9373	60.19
1617	4.8761e-05	-4.47024e-05	58.5132	-53.6429			1617	-53.6429	58.5132
1618	4.89089e-05	-4.59923e-05	58.6907	-55.1908			1618	-55.1908	58.6907
1619	4.87461e-05	-4.45973e-05	58.4953	-53.5168			1619	-53.5168	58.4953
1620	4.87368e-05	-4.58749e-05	58.4842	-55.0499			1620	-55.0499	58.4842
1621	5.00989e-05	-4.57641e-05	60.1187	-54.9169			1621	-54.9169	60.1187
1622	4.86897e-05	-4.57869e-05	58.4276	-54.9443			1622	-54.9443	58.4276
1623	4.86579e-05	-4.57393e-05	58.3895	-54.8872			1623	-54.8872	58.3895
1624	4.86607e-05	-4.56262e-05	58.3928	-54.7514			1624	-54.7514	58.3928
1625	5.00888e-05	-4.43964e-05	60.1066	-53.2757			1625	-53.2757	60.1066
1626	5.00447e-05	-4.55587e-05	60.0536	-54.6704			1626	-54.6704	60.0536
1627	4.99613e-05	-4.44122e-05	59.9536	-53.2946			1627	-53.2946	59.9536
1628	4.99844e-05	-4.44352e-05	59.9813	-53.3222			1628	-53.3222	59.9813
1629	4.86806e-05	-4.44339e-05	58.4167	-53.3207			1629	-53.3207	58.4167
1630	4.86157e-05	-4.44365e-05	58.3388	-53.3238			1630	-53.3238	58.3388
1631	5.00268e-05	-4.44924e-05	60.0322	-53.3909			1631	-53.3909	60.0322
1632	4.84182e-05	-4.42805e-05	58.1018	-53.1366			1632	-53.1366	58.1018
1633	4.83943e-05	-4.43303e-05	58.0732	-53.1964			1633	-53.1964	58.0732
1634	4.98645e-05	-4.43426e-05	59.8374	-53.2111			1634	-53.2111	59.8374
1635	4.98135e-05	-4.55043e-05	59.7762	-54.6052			1635	-54.6052	59.7762
1636	4.84232e-05	-4.42828e-05	58.1078	-53.1394			1636	-53.1394	58.1078
1637	4.85184e-05	-4.54967e-05	58.2221	-54.596			1637	-54.596	58.2221
1638	5.00089e-05	-4.557e-05	60.0107	-54.684			1638	-54.684	60.0107
1639	4.85683e-05	-4.43267e-05	58.282	-53.192			1639	-53.192	58.282
1640	4.84242e-05	-4.54561e-05	58.109	-54.5473			1640	-54.5473	58.109
1641	4.85093e-05	-4.53849e-05	58.2112	-54.4619			1641	-54.4619	58.2112
1642	4.98149e-05	-4.42434e-05	59.7779	-53.0921			1642	-53.0921	59.7779
1643	4.85319e-05	-4.43592e-05	58.2383	-53.231			1643	-53.231	58.2383
1644	4.84972e-05	-4.43294e-05	58.1966	-53.1953			1644	-53.1953	58.1966
1645	4.84762e-05	-4.44044e-05	58.1714	-53.2853			1645	-53.2853	58.1714
1646	4.85233e-05	-4.44772e-05	58.228	-53.3726			1646	-53.3726	58.228
1647	4.86573e-05	-4.56533e-05	58.3888	-54.784			1647	-54.784	58.3888
1648	4.866e-05	-4.44652e-05	58.392	-53.3582			1648	-53.3582	58.392
1649	4.86224e-05	-4.436e-05	58.3469	-53.232			1649	-53.232	58.3469
1650	4.98841e-05	-4.44223e-05	59.8609	-53.3068			1650	-53.3068	59.8609
1651	4.84878e-05	-4.44669e-05	58.1854	-53.3603			1651	-53.3603	58.1854
1652	4.99917e-05	-4.56722e-05	59.99	-54.8066			1652	-54.8066	59.99
1653	4.87282e-05	-4.56073e-05	58.4738	-54.7288			1653	-54.7288	58.4738
1654	4.85332e-05	-4.53358e-05	58.2398	-54.403			1654	-54.403	58.2398
1655	4.83377e-05	-4.41317e-05	58.0052	-52.958			1655	-52.958	58.0052
1656	4.96947e-05	-4.41353e-05	59.6336	-52.9624			1656	-52.9624	59.6336
1657	4.83906e-05	-4.41705e-05	58.0687	-53.0046			1657	-53.0046	58.0687
1658	4.83944e-05	-4.53496e-05	58.0733	-54.4195			1658	-54.4195	58.0733
1659	4.98342e-05	-4.54167e-05	59.801	-54.5			1659	-54.5	59.801
1660	4.84981e-05	-4.42066e-05	58.1977	-53.0479			1660	-53.0479	58.1977
1661	4.98148e-05	-4.42818e-05	59.7778	-53.1382			1661	-53.1382	59.7778
1662	4.98461e-05	-4.427e-05	59.8153	-53.124			1662	-53.124	59.8153
1663	4.84416e-05	-4.41285e-05	58.1299	-52.9542			1663	-52.9542	58.1299
1664	4.83756e-05	-4.41933e-05	58.0507	-53.032			1664	-53.032	58.0507
1665	4.84317e-05	-4.5374e-05	58.118	-54.4488			1665	-54.4488	58.118
1666	4.83626e-05	-4.4221e-05	58.0351	-53.0652			1666	-53.0652	58.0351
1667	4.84606e-05	-4.43818e-05	58.1527	-53.2582			1667	-53.2582	58.1527
1668	4.85147e-05	-4.55363e-05	58.2176	-54.6436			1668	-54.6436	58.2176
1669	4.85604e-05	-4.42094e-05	58.2725	-53.0513			1669	-53.0513	58.2725
1670	4.97192e-05	-4.41519e-05	59.663	-52.9823			1670	-52.9823	59.663
1671	4.84526e-05	-4.43006e-05	58.1431	-53.1607			1671	-53.1607	58.1431
1672	4.85156e-05	-4.43407e-05	58.2187	-53.2088			1672	-53.2088	58.2187
1673	4.99108e-05	-4.42752e-05	59.893	-53.1302			1673	-53.1302	59.893
1674	4.85032e-05	-4.55601e-05	58.2038	-54.6721			1674	-54.6721	58.2038
1675	4.86206e-05	-4.45181e-05	58.3447	-53.4217			1675	-53.4217	58.3447
1676	4.8423e-05	-4.43197e-05	58.1076	-53.1836			1676	-53.1836	58.1076
1677	4.98648e-05	-4.54784e-05	59.8378	-54.5741			1677	-54.5741	59.8378
1678	4.85241e-05	-4.4358e-05	58.2289	-53.2296			1678	-53.2296	58.2289
1679	4.98605e-05	-4.5532e-05	59.8326	-54.6384			1679	-54.6384	59.8326
1680	4.98744e-05	-4.56309e-05	59.8493	-54.7571			1680	-54.7571	59.8493
1681	4.99154e-05	-4.43673e-05	59.8985	-53.2408			1681	-53.2408	59.8985
1682	4.97433e-05	-4.42809e-05	59.692	-53.1371			1682	-53.1371	59.692
1683	4.83815e-05	-4.5382e-05	58.0578	-54.4584			1683	-54.4584	58.0578
1684	4.83193e-05	-4.52628e-05	57.9832	-54.3154			1684	-54.3154	57.9832
1685	4.82336e-05	-4.41305e-05	57.8803	-52.9566			1685	-52.9566	57.8803
1686	4.82408e-05	-4.41146e-05	57.889	-52.9375			1686	-52.9375	57.889
1687	4.84134e-05	-4.42328e-05	58.0961	-53.0794			1687	-53.0794	58.0961
1688	4.83257e-05	-4.42938e-05	57.9908	-53.1526			1688	-53.1526	57.9908
1689	4.85742e-05	-4.42583e-05	58.289	-53.11			1689	-53.11	58.289
1690	4.83684e-05	-4.52695e-05	58.0421	-54.3234			1690	-54.3234	58.0421
1691	4.82287e-05	-4.52256e-05	57.8744	-54.2707			1691	-54.2707	57.8744
1692	4.82156e-05	-4.53209e-05	57.8587	-54.3851			1692	-54.3851	57.8587
1693	4.81872e-05	-4.40331e-05	57.8246	-52.8397			1693	-52.8397	57.8246
1694	4.82042e-05	-4.51837e-05	57.845	-54.2204			1694	-54.2204	57.845
1695	4.81196e-05	-4.40798e-05	57.7435	-52.8958			1695	-52.8958	57.7435
1696	4.79679e-05	-4.3978e-05	57.5615	-52.7736			1696	-52.7736	57.5615
1697	4.79038e-05	-4.40063e-05	57.4846	-52.8076			1697	-52.8076	57.4846
1698	4.94266e-05	-4.40087e-05	59.3119	-52.8104			1698	-52.8104	59.3119
1699	4.93409e-05	-4.51122e-05	59.2091	-54.1346			1699	-54.1346	59.2091
1700	4.80622e-05	-4.51076e-05	57.6746	-54.1291			1700	-54.1291	57.6746
1701	4.80613e-05	-4.39658e-05	57.6736	-52.759			1701	-52.759	57.6736
1702	4.94769e-05	-4.51985e-05	59.3723	-54.2382			1702	-54.2382	59.3723
1703	4.81009e-05	-4.53243e-05	57.7211	-54.3892			1703	-54.3892	57.7211
1704	4.81601e-05	-4.40785e-05	57.7921	-52.8942			1704	-52.8942	57.7921
1705	4.8214e-05	-4.42022e-05	57.8568	-53.0426			1705	-53.0426	57.8568
1706	4.80701e-05	-4.51926e-05	57.6841	-54.2311			1706	-54.2311	57.6841
1707	4.79369e-05	-4.40084e-05	57.5243	-52.8101			1707	-52.8101	57.5243
1708	4.78448e-05	-4.49256e-05	57.4138	-53.9107			1708	-53.9107	57.4138
1709	4.79644e-05	-4.38966e-05	57.5573	-52.6759			1709	-52.6759	57.5573
1710	4.92156e-05	-4.38531e-05	59.0587	-52.6237			1710	-52.6237	59.0587
1711	4.78722e-05	-4.49775e-05	57.4466	-53.973			1711	-53.973	57.4466
1712	4.92543e-05	-4.39139e-05	59.1052	-52.6967			1712	-52.6967	59.1052
1713	4.7953e-05	-4.50407e-05	57.5436	-54.0488			1713	-54.0488	57.5436
1714	4.79617e-05	-4.38943e-05	57.554	-52.6732			1714	-52.6732	57.554
1715	4.93861e-05	-4.38767e-05	59.2633	-52.652			1715	-52.652	59.2633
1716	4.94111e-05	-4.52517e-05	59.2933	-54.302			1716	-54.302	59.2933
1717	4.80099e-05	-4.40329e-05	57.6119	-52.8395			1717	-52.8395	57.6119
1718	4.94018e-05	-4.51649e-05	59.2822	-54.1979			1718	-54.1979	59.2822
1719	4.79231e-05	-4.49892e-05	57.5077	-53.987			1719	-53.987	57.5077
1720	4.92478e-05	-4.50953e-05	59.0974	-54.1144			1720	-54.1144	59.0974
1721	4.80906e-05	-4.51005e-05	57.7087	-54.1206			1721	-54.1206	57.7087
1722	4.80591e-05	-4.51981e-05	57.6709	-54.2377			1722	-54.2377	57.6709
1723	4.80988e-05	-4.39913e-05	57.7186	-52.7896			1723	-52.7896	57.7186
1724	4.80988e-05	-4.51183e-05	57.7186	-54.142			1724	-54.142	57.7186
1725	4.94058e-05	-4.50811e-05	59.287	-54.0973			1725	-54.0973	59.287
1726	4.81748e-05	-4.39882e-05	57.8098	-52.7858			1726	-52.7858	57.8098
1727	4.96378e-05	-4.39781e-05	59.5654	-52.7737			1727	-52.7737	59.5654
1728	4.95505e-05	-4.39645e-05	59.4606	-52.7574			1728	-52.7574	59.4606
1729	4.80504e-05	-4.39974e-05	57.6605	-52.7969			1729	-52.7969	57.6605
1730	4.81265e-05	-4.38845e-05	57.7518	-52.6614			1730	-52.6614	57.7518
1731	4.93715e-05	-4.38621e-05	59.2458	-52.6345			1731	-52.6345	59.2458
1732	4.79845e-05	-4.49346e-05	57.5814	-53.9215			1732	-53.9215	57.5814
1733	4.79315e-05	-4.5038e-05	57.5178	-54.0456			1733	-54.0456	57.5178
1734	4.91753e-05	-4.49718e-05	59.0104	-53.9662			1734	-53.9662	59.0104
1735	4.91495e-05	-4.50333e-05	58.9794	-54.04			1735	-54.04	58.9794
1736	4.78641e-05	-4.49566e-05	57.4369	-53.9479			1736	-53.9479	57.4369
1737	4.79451e-05	-4.38635e-05	57.5341	-52.6362			1737	-52.6362	57.5341
1738	4.93895e-05	-4.49923e-05	59.2674	-53.9908			1738	-53.9908	59.2674
1739	4.81492e-05	-4.50077e-05	57.779	-54.0092			1739	-54.0092	57.779
1740	4.80591e-05	-4.4948e-05	57.6709	-53.9376			1740	-53.9376	57.6709
1741	4.7994e-05	-4.50262e-05	57.5928	-54.0314			1741	-54.0314	57.5928
1742	4.80665e-05	-4.3833e-05	57.6798	-52.5996			1742	-52.5996	57.6798
1743	4.93152e-05	-4.38928e-05	59.1782	-52.6714			1743	-52.6714	59.1782
1744	4.91231e-05	-4.38231e-05	58.9477	-52.5877			1744	-52.5877	58.9477
1745	4.77774e-05	-4.5115e-05	57.3329	-54.138			1745	-54.138	57.3329
1746	4.77733e-05	-4.38902e-05	57.328	-52.6682			1746	-52.6682	57.328
1747	4.77052e-05	-4.37157e-05	57.2462	-52.4588			1747	-52.4588	57.2462
1748	4.77447e-05	-4.49535e-05	57.2936	-53.9442			1748	-53.9442	57.2936
1749	4.9174e-05	-4.49853e-05	59.0088	-53.9824			1749	-53.9824	59.0088
1750	4.92397e-05	-4.3759e-05	59.0876	-52.5108			1750	-52.5108	59.0876
1751	4.77106e-05	-4.37197e-05	57.2527	-52.4636			1751	-52.4636	57.2527
1752	4.77543e-05	-4.48757e-05	57.3052	-53.8508			1752	-53.8508	57.3052
1753	4.7692e-05	-4.36461e-05	57.2304	-52.3753			1753	-52.3753	57.2304
1754	4.90046e-05	-4.47341e-05	58.8055	-53.6809			1754	-53.6809	58.8055
1755	4.77236e-05	-4.48236e-05	57.2683	-53.7883			1755	-53.7883	57.2683
1756	4.77132e-05	-4.36901e-05	57.2558	-52.4281			1756	-52.4281	57.2558
1757	4.77314e-05	-4.47852e-05	57.2777	-53.7422			1757	-53.7422	57.2777
1758	4.7825e-05	-4.36822e-05	57.39	-52.4186			1758	-52.4186	57.39
1759	4.77493e-05	-4.36148e-05	57.2992	-52.3378			1759	-52.3378	57.2992
1760	4.78137e-05	-4.48277e-05	57.3764	-53.7932			1760	-53.7932	57.3764
1761	4.91071e-05	-4.35943e-05	58.9285	-52.3132			1761	-52.3132	58.9285
1762	4.9084e-05	-4.47832e-05	58.9008	-53.7398			1762	-53.7398	58.9008
1763	4.76907e-05	-4.36395e-05	57.2288	-52.3674			1763	-52.3674	57.2288
1764	4.77568e-05	-4.49303e-05	57.3082	-53.9164			1764	-53.9164	57.3082
1765	4.78007e-05	-4.37448e-05	57.3608	-52.4938			1765	-52.4938	57.3608
1766	4.76318e-05	-4.35597e-05	57.1582	-52.2716			1766	-52.2716	57.1582
1767	4.75643e-05	-4.35641e-05	57.0772	-52.2769			1767	-52.2769	57.0772
1768	4.90213e-05	-4.48429e-05	58.8256	-53.8115			1768	-53.8115	58.8256
1769	4.74885e-05	-4.35127e-05	56.9862	-52.2152			1769	-52.2152	56.9862
1770	4.73587e-05	-4.46276e-05	56.8304	-53.5531			1770	-53.5531	56.8304
1771	4.74178e-05	-4.46982e-05	56.9014	-53.6378			1771	-53.6378	56.9014
1772	4.87447e-05	-4.4708e-05	58.4936	-53.6496			1772	-53.6496	58.4936
1773	4.88003e-05	-4.35259e-05	58.5604	-52.2311			1773	-52.2311	58.5604
1774	4.74018e-05	-4.34865e-05	56.8822	-52.1838			1774	-52.1838	56.8822
1775	4.73717e-05	-4.46214e-05	56.846	-53.5457			1775	-53.5457	56.846
1776	4.87808e-05	-4.47466e-05	58.537	-53.6959			1776	-53.6959	58.537
1777	4.87171e-05	-4.4697e-05	58.4605	-53.6364			1777	-53.6364	58.4605
1778	4.87615e-05	-4.35333e-05	58.5138	-52.24			1778	-52.24	58.5138
1779	4.88757e-05	-4.4759e-05	58.6508	-53.7108			1779	-53.7108	58.6508
1780	4.87133e-05	-4.36317e-05	58.456	-52.358			1780	-52.358	58.456
1781	4.85027e-05	-4.45958e-05	58.2032	-53.515			1781	-53.515	58.2032
1782	4.72464e-05	-4.45757e-05	56.6957	-53.4908			1782	-53.4908	56.6957
1783	4.72991e-05	-4.35241e-05	56.7589	-52.2289			1783	-52.2289	56.7589
1784	4.74316e-05	-4.3458e-05	56.9179	-52.1496			1784	-52.1496	56.9179
1785	4.88673e-05	-4.33417e-05	58.6408	-52.01			1785	-52.01	58.6408
1786	4.88543e-05	-4.34673e-05	58.6252	-52.1608			1786	-52.1608	58.6252
1787	4.86976e-05	-4.34381e-05	58.4371	-52.1257			1787	-52.1257	58.4371
1788	4.7408e-05	-4.35232e-05	56.8896	-52.2278			1788	-52.2278	56.8896
1789	4.74946e-05	-4.46317e-05	56.9935	-53.558			1789	-53.558	56.9935
1790	4.74544e-05	-4.47356e-05	56.9453	-53.6827			1790	-53.6827	56.9453
1791	4.7329e-05	-4.46243e-05	56.7948	-53.5492			1791	-53.5492	56.7948
1792	4.73367e-05	-4.46428e-05	56.804	-53.5714			1792	-53.5714	56.804
1793	4.74395e-05	-4.35144e-05	56.9274	-52.2173			1793	-52.2173	56.9274
1794	4.74577e-05	-4.3535e-05	56.9492	-52.242			1794	-52.242	56.9492
1795	4.7419e-05	-4.34407e-05	56.9028	-52.1288			1795	-52.1288	56.9028
1796	4.73791e-05	-4.46512e-05	56.8549	-53.5814			1796	-53.5814	56.8549
1797	4.73258e-05	-4.45025e-05	56.791	-53.403			1797	-53.403	56.791
1798	4.74113e-05	-4.4519e-05	56.8936	-53.4228			1798	-53.4228	56.8936
1799	4.86498e-05	-4.34023e-05	58.3798	-52.0828			1799	-52.0828	58.3798
1800	4.73502e-05	-4.33905e-05	56.8202	-52.0686			1800	-52.0686	56.8202
1801	4.85839e-05	-4.33425e-05	58.3007	-52.011			1801	-52.011	58.3007
1802	4.73393e-05	-4.46303e-05	56.8072	-53.5564			1802	-53.5564	56.8072
1803	4.73731e-05	-4.35152e-05	56.8477	-52.2182			1803	-52.2182	56.8477
1804	4.87025e-05	-4.45859e-05	58.443	-53.5031			1804	-53.5031	58.443
1805	4.86548e-05	-4.34185e-05	58.3858	-52.1022			1805	-52.1022	58.3858
1806	4.74586e-05	-4.45273e-05	56.9503	-53.4328			1806	-53.4328	56.9503
1807	4.72607e-05	-4.34578e-05	56.7128	-52.1494			1807	-52.1494	56.7128
1808	4.86825e-05	-4.45662e-05	58.419	-53.4794			1808	-53.4794	58.419
1809	4.73442e-05	-4.45815e-05	56.813	-53.4978			1809	-53.4978	56.813
1810	4.7361e-05	-4.34715e-05	56.8332	-52.1658			1810	-52.1658	56.8332
1811	4.729e-05	-4.32562e-05	56.748	-51.9074			1811	-51.9074	56.748
1812	4.85927e-05	-4.33974e-05	58.3112	-52.0769			1812	-52.0769	58.3112
1813	4.85194e-05	-4.33353e-05	58.2233	-52.0024			1813	-52.0024	58.2233
1814	4.73061e-05	-4.33569e-05	56.7673	-52.0283			1814	-52.0283	56.7673
1815	4.7236e-05	-4.4596e-05	56.6832	-53.5152			1815	-53.5152	56.6832
1816	4.86177e-05	-4.4699e-05	58.3412	-53.6388			1816	-53.6388	58.3412
1817	4.71818e-05	-4.45515e-05	56.6182	-53.4618			1817	-53.4618	56.6182
1818	4.87354e-05	-4.33326e-05	58.4825	-51.9991			1818	-51.9991	58.4825
1819	4.86123e-05	-4.34219e-05	58.3348	-52.1063			1819	-52.1063	58.3348
1820	4.73446e-05	-4.45784e-05	56.8135	-53.4941			1820	-53.4941	56.8135
1821	4.73768e-05	-4.33502e-05	56.8522	-52.0202			1821	-52.0202	56.8522
1822	4.87309e-05	-4.46102e-05	58.4771	-53.5322			1822	-53.5322	58.4771
1823	4.73743e-05	-4.34131e-05	56.8492	-52.0957			1823	-52.0957	56.8492
1824	4.73906e-05	-4.45117e-05	56.8687	-53.414			1824	-53.414	56.8687
1825	4.7339e-05	-4.46124e-05	56.8068	-53.5349			1825	-53.5349	56.8068
1826	4.8745e-05	-4.36036e-05	58.494	-52.3243			1826	-52.3243	58.494
1827	4.74226e-05	-4.36239e-05	56.9071	-52.3487			1827	-52.3487	56.9071
1828	4.74162e-05	-4.46176e-05	56.8994	-53.5411			1828	-53.5411	56.8994
1829	4.7399e-05	-4.34704e-05	56.8788	-52.1645			1829	-52.1645	56.8788
1830	4.87677e-05	-4.45925e-05	58.5212	-53.511			1830	-53.511	58.5212
1831	4.88611e-05	-4.45322e-05	58.6333	-53.4386			1831	-53.4386	58.6333
1832	4.74737e-05	-4.34918e-05	56.9684	-52.1902			1832	-52.1902	56.9684
1833	4.73747e-05	-4.35053e-05	56.8496	-52.2064			1833	-52.2064	56.8496
1834	4.88048e-05	-4.3561e-05	58.5658	-52.2732			1834	-52.2732	58.5658
1835	4.72664e-05	-4.33134e-05	56.7197	-51.9761			1835	-51.9761	56.7197
1836	4.72508e-05	-4.33404e-05	56.701	-52.0085			1836	-52.0085	56.701
1837	4.73334e-05	-4.4542e-05	56.8001	-53.4504			1837	-53.4504	56.8001
1838	4.85589e-05	-4.33548e-05	58.2707	-52.0258			1838	-52.0258	58.2707
1839	4.86213e-05	-4.32978e-05	58.3456	-51.9574			1839	-51.9574	58.3456
1840	4.72781e-05	-4.34559e-05	56.7337	-52.1471			1840	-52.1471	56.7337
1841	4.71762e-05	-4.44854e-05	56.6114	-53.3825			1841	-53.3825	56.6114
1842	4.73033e-05	-4.34077e-05	56.764	-52.0892			1842	-52.0892	56.764
1843	4.73337e-05	-4.47378e-05	56.8004	-53.6854			1843	-53.6854	56.8004
1844	4.83493e-05	-4.46654e-05	58.0192	-53.5985			1844	-53.5985	58.0192
1845	4.72012e-05	-4.45494e-05	56.6414	-53.4593			1845	-53.4593	56.6414
1846	4.86309e-05	-4.33003e-05	58.3571	-51.9604			1846	-51.9604	58.3571
1847	4.72772e-05	-4.32613e-05	56.7326	-51.9136			1847	-51.9136	56.7326
1848	4.73087e-05	-4.457e-05	56.7704	-53.484			1848	-53.484	56.7704
1849	4.7312e-05	-4.4518e-05	56.7744	-53.4216			1849	-53.4216	56.7744
1850	4.74043e-05	-4.3409e-05	56.8852	-52.0908			1850	-52.0908	56.8852
1851	4.73441e-05	-4.34362e-05	56.8129	-52.1234			1851	-52.1234	56.8129
1852	4.7624e-05	-4.33385e-05	57.1488	-52.0062			1852	-52.0062	57.1488
1853	4.74764e-05	-4.33216e-05	56.9717	-51.9859			1853	-51.9859	56.9717
1854	4.73358e-05	-4.44965e-05	56.803	-53.3958			1854	-53.3958	56.803
1855	4.87803e-05	-4.46163e-05	58.5364	-53.5396			1855	-53.5396	58.5364
1856	4.72828e-05	-4.45659e-05	56.7394	-53.4791			1856	-53.4791	56.7394
1857	4.74125e-05	-4.4727e-05	56.895	-53.6724			1857	-53.6724	56.895
1858	4.73507e-05	-4.46523e-05	56.8208	-53.5828			1858	-53.5828	56.8208
1859	4.87277e-05	-4.33873e-05	58.4732	-52.0648			1859	-52.0648	58.4732
1860	4.73861e-05	-4.46592e-05	56.8633	-53.591			1860	-53.591	56.8633
1861	4.88228e-05	-4.34882e-05	58.5874	-52.1858			1861	-52.1858	58.5874
1862	4.74729e-05	-4.46227e-05	56.9675	-53.5472			1862	-53.5472	56.9675
1863	4.86644e-05	-4.47355e-05	58.3973	-53.6826			1863	-53.6826	58.3973
1864	4.88971e-05	-4.46759e-05	58.6765	-53.6111			1864	-53.6111	58.6765
1865	4.88555e-05	-4.35783e-05	58.6266	-52.294			1865	-52.294	58.6266
1866	4.74867e-05	-4.36192e-05	56.984	-52.343			1866	-52.343	56.984
1867	4.89727e-05	-4.49188e-05	58.7672	-53.9026			1867	-53.9026	58.7672
1868	4.88365e-05	-4.38244e-05	58.6038	-52.5893			1868	-52.5893	58.6038
1869	4.74533e-05	-4.48078e-05	56.944	-53.7694			1869	-53.7694	56.944
1870	4.75583e-05	-4.47914e-05	57.07	-53.7497			1870	-53.7497	57.07
1871	4.75536e-05	-4.353e-05	57.0643	-52.236			1871	-52.236	57.0643
1872	4.88564e-05	-4.47294e-05	58.6277	-53.6753			1872	-53.6753	58.6277
1873	4.75098e-05	-4.46009e-05	57.0118	-53.5211			1873	-53.5211	57.0118
1874	4.74528e-05	-4.45367e-05	56.9434	-53.444			1874	-53.444	56.9434
1875	4.73852e-05	-4.34911e-05	56.8622	-52.1893			1875	-52.1893	56.8622
1876	4.7395e-05	-4.34949e-05	56.874	-52.1939			1876	-52.1939	56.874
1877	4.73577e-05	-4.33594e-05	56.8292	-52.0313			1877	-52.0313	56.8292
1878	4.7426e-05	-4.45224e-05	56.9112	-53.4269			1878	-53.4269	56.9112
1879	4.87736e-05	-4.35677e-05	58.5283	-52.2812			1879	-52.2812	58.5283
1880	4.87882e-05	-4.46403e-05	58.5458	-53.5684			1880	-53.5684	58.5458
1881	4.73941e-05	-4.34322e-05	56.8729	-52.1186			1881	-52.1186	56.8729
1882	4.74822e-05	-4.35052e-05	56.9786	-52.2062			1882	-52.2062	56.9786
1883	4.75317e-05	-4.35282e-05	57.038	-52.2338			1883	-52.2338	57.038
1884	4.75434e-05	-4.34181e-05	57.0521	-52.1017			1884	-52.1017	57.0521
1885	4.88788e-05	-4.47056e-05	58.6546	-53.6467			1885	-53.6467	58.6546
1886	4.73838e-05	-4.3562e-05	56.8606	-52.2744			1886	-52.2744	56.8606
1887	4.74932e-05	-4.34806e-05	56.9918	-52.1767			1887	-52.1767	56.9918
1888	4.87666e-05	-4.34531e-05	58.5199	-52.1437			1888	-52.1437	58.5199
1889	4.74006e-05	-4.45827e-05	56.8807	-53.4992			1889	-53.4992	56.8807
1890	4.74522e-05	-4.46132e-05	56.9426	-53.5358			1890	-53.5358	56.9426
1891	4.8743e-05	-4.46366e-05	58.4916	-53.5639			1891	-53.5639	58.4916
1892	4.87441e-05	-4.48035e-05	58.4929	-53.7642			1892	-53.7642	58.4929
1893	4.85961e-05	-4.47655e-05	58.3153	-53.7186			1893	-53.7186	58.3153
1894	4.72973e-05	-4.34995e-05	56.7568	-52.1994			1894	-52.1994	56.7568
1895	4.7337e-05	-4.35618e-05	56.8044	-52.2742			1895	-52.2742	56.8044
1896	4.87821e-05	-4.34185e-05	58.5385	-52.1022			1896	-52.1022	58.5385
1897	4.73033e-05	-4.3454e-05	56.764	-52.1448			1897	-52.1448	56.764
1898	4.72286e-05	-4.33218e-05	56.6743	-51.9862			1898	-51.9862	56.6743
1899	4.86172e-05	-4.32794e-05	58.3406	-51.9353			1899	-51.9353	58.3406
1900	4.71772e-05	-4.45006e-05	56.6126	-53.4007			1900	-53.4007	56.6126
1901	4.73794e-05	-4.31502e-05	56.8553	-51.7802			1901	-51.7802	56.8553
1902	4.73029e-05	-4.32784e-05	56.7635	-51.9341			1902	-51.9341	56.7635
1903	4.71524e-05	-4.31967e-05	56.5829	-51.836			1903	-51.836	56.5829
1904	4.72023e-05	-4.32697e-05	56.6428	-51.9236			1904	-51.9236	56.6428
1905	4.71072e-05	-4.43691e-05	56.5286	-53.2429			1905	-53.2429	56.5286
1906	4.83682e-05	-4.4499e-05	58.0418	-53.3988			1906	-53.3988	58.0418
1907	4.835e-05	-4.31464e-05	58.02	-51.7757			1907	-51.7757	58.02
1908	4.84481e-05	-4.31329e-05	58.1377	-51.7595			1908	-51.7595	58.1377
1909	4.7088e-05	-4.31456e-05	56.5056	-51.7747			1909	-51.7747	56.5056
1910	4.7043e-05	-4.31684e-05	56.4516	-51.8021			1910	-51.8021	56.4516
1911	4.72212e-05	-4.31499e-05	56.6654	-51.7799			1911	-51.7799	56.6654
1912	4.70404e-05	-4.4406e-05	56.4485	-53.2872			1912	-53.2872	56.4485
1913	4.70654e-05	-4.44076e-05	56.4785	-53.2891			1913	-53.2891	56.4785
1914	4.70612e-05	-4.3397e-05	56.4734	-52.0764			1914	-52.0764	56.4734
1915	4.70335e-05	-4.44569e-05	56.4402	-53.3483			1915	-53.3483	56.4402
1916	4.70962e-05	-4.32296e-05	56.5154	-51.8755			1916	-51.8755	56.5154
1917	4.72412e-05	-4.31524e-05	56.6894	-51.7829			1917	-51.7829	56.6894
1918	4.71862e-05	-4.43338e-05	56.6234	-53.2006			1918	-53.2006	56.6234
1919	4.72796e-05	-4.31965e-05	56.7355	-51.8358			1919	-51.8358	56.7355
1920	4.7117e-05	-4.32265e-05	56.5404	-51.8718			1920	-51.8718	56.5404
1921	4.70759e-05	-4.3191e-05	56.4911	-51.8292			1921	-51.8292	56.4911
1922	4.71638e-05	-4.32092e-05	56.5966	-51.851			1922	-51.851	56.5966
1923	4.71484e-05	-4.43409e-05	56.5781	-53.2091			1923	-53.2091	56.5781
1924	4.70005e-05	-4.3165e-05	56.4006	-51.798			1924	-51.798	56.4006
1925	4.70968e-05	-4.3172e-05	56.5162	-51.8064			1925	-51.8064	56.5162
1926	4.7029e-05	-4.31783e-05	56.4348	-51.814			1926	-51.814	56.4348
1927	4.70687e-05	-4.43469e-05	56.4824	-53.2163			1927	-53.2163	56.4824
1928	4.69259e-05	-4.43241e-05	56.3111	-53.1889			1928	-53.1889	56.3111
1929	4.831e-05	-4.32794e-05	57.972	-51.9353			1929	-51.9353	57.972
1930	4.70322e-05	-4.31407e-05	56.4386	-51.7688			1930	-51.7688	56.4386
1931	4.70472e-05	-4.31908e-05	56.4566	-51.829			1931	-51.829	56.4566
1932	4.70204e-05	-4.31694e-05	56.4245	-51.8033			1932	-51.8033	56.4245
1933	4.7053e-05	-4.42529e-05	56.4636	-53.1035			1933	-53.1035	56.4636
1934	4.69963e-05	-4.31688e-05	56.3956	-51.8026			1934	-51.8026	56.3956
1935	4.705e-05	-4.43346e-05	56.46	-53.2015			1935	-53.2015	56.46
1936	4.70944e-05	-4.31226e-05	56.5133	-51.7471			1936	-51.7471	56.5133
1937	4.70768e-05	-4.31958e-05	56.4922	-51.835			1937	-51.835	56.4922
1938	4.84717e-05	-4.32195e-05	58.166	-51.8634			1938	-51.8634	58.166
1939	4.84814e-05	-4.32581e-05	58.1777	-51.9097			1939	-51.9097	58.1777
1940	4.70911e-05	-4.31817e-05	56.5093	-51.818			1940	-51.818	56.5093
1941	4.84389e-05	-4.43695e-05	58.1267	-53.2434			1941	-53.2434	58.1267
1942	4.71774e-05	-4.31302e-05	56.6129	-51.7562			1942	-51.7562	56.6129
1943	4.8568e-05	-4.43403e-05	58.2816	-53.2084			1943	-53.2084	58.2816
1944	4.71534e-05	-4.43414e-05	56.5841	-53.2097			1944	-53.2097	56.5841
1945	4.83811e-05	-4.41928e-05	58.0573	-53.0314			1945	-53.0314	58.0573
1946	4.71197e-05	-4.42527e-05	56.5436	-53.1032			1946	-53.1032	56.5436
1947	4.70726e-05	-4.43247e-05	56.4871	-53.1896			1947	-53.1896	56.4871
1948	4.83154e-05	-4.30911e-05	57.9785	-51.7093			1948	-51.7093	57.9785
1949	4.69749e-05	-4.30829e-05	56.3699	-51.6995			1949	-51.6995	56.3699
1950	4.83329e-05	-4.31275e-05	57.9995	-51.753			1950	-51.753	57.9995
1951	4.83786e-05	-4.42461e-05	58.0543	-53.0953			1951	-53.0953	58.0543
1952	4.69926e-05	-4.4242e-05	56.3911	-53.0904			1952	-53.0904	56.3911
1953	4.70869e-05	-4.43177e-05	56.5043	-53.1812			1953	-53.1812	56.5043
1954	4.83628e-05	-4.31312e-05	58.0354	-51.7574			1954	-51.7574	58.0354
1955	4.72038e-05	-4.31498e-05	56.6446	-51.7798			1955	-51.7798	56.6446
1956	4.70745e-05	-4.32115e-05	56.4894	-51.8538			1956	-51.8538	56.4894
1957	4.83959e-05	-4.32127e-05	58.0751	-51.8552			1957	-51.8552	58.0751
1958	4.71561e-05	-4.34995e-05	56.5873	-52.1994			1958	-52.1994	56.5873
1959	4.82587e-05	-4.44234e-05	57.9104	-53.3081			1959	-53.3081	57.9104
1960	4.69776e-05	-4.43555e-05	56.3731	-53.2266			1960	-53.2266	56.3731
1961	4.83863e-05	-4.342e-05	58.0636	-52.104			1961	-52.104	58.0636
1962	4.6924e-05	-4.43674e-05	56.3088	-53.2409			1962	-53.2409	56.3088
1963	4.84089e-05	-4.43122e-05	58.0907	-53.1746			1963	-53.1746	58.0907
1964	4.83533e-05	-4.43485e-05	58.024	-53.2182			1964	-53.2182	58.024
1965	4.70619e-05	-4.42346e-05	56.4743	-53.0815			1965	-53.0815	56.4743
1966	4.83455e-05	-4.31498e-05	58.0146	-51.7798			1966	-51.7798	58.0146
1967	4.71126e-05	-4.31651e-05	56.5351	-51.7981			1967	-51.7981	56.5351
1968	4.84067e-05	-4.43598e-05	58.088	-53.2318			1968	-53.2318	58.088
1969	4.71634e-05	-4.3104e-05	56.5961	-51.7248			1969	-51.7248	56.5961
1970	4.85185e-05	-4.32172e-05	58.2222	-51.8606			1970	-51.8606	58.2222
1971	4.84708e-05	-4.31165e-05	58.165	-51.7398			1971	-51.7398	58.165
1972	4.84503e-05	-4.42342e-05	58.1404	-53.081			1972	-53.081	58.1404
1973	4.8426e-05	-4.31849e-05	58.1112	-51.8219			1973	-51.8219	58.1112
1974	4.85126e-05	-4.44083e-05	58.2151	-53.29			1974	-53.29	58.2151
1975	4.83278e-05	-4.31821e-05	57.9934	-51.8185			1975	-51.8185	57.9934
1976	4.68982e-05	-4.43871e-05	56.2778	-53.2645			1976	-53.2645	56.2778
1977	4.7113e-05	-4.43169e-05	56.5356	-53.1803			1977	-53.1803	56.5356
1978	4.84015e-05	-4.31618e-05	58.0818	-51.7942			1978	-51.7942	58.0818
1979	4.70173e-05	-4.3103e-05	56.4208	-51.7236			1979	-51.7236	56.4208
1980	4.84125e-05	-4.29985e-05	58.095	-51.5982			1980	-51.5982	58.095
1981	4.85113e-05	-4.30422e-05	58.2136	-51.6506			1981	-51.6506	58.2136
1982	4.8466e-05	-4.30553e-05	58.1592	-51.6664			1982	-51.6664	58.1592
1983	4.72054e-05	-4.30882e-05	56.6465	-51.7058			1983	-51.7058	56.6465
1984	4.71183e-05	-4.43013e-05	56.542	-53.1616			1984	-53.1616	56.542
1985	4.70834e-05	-4.42755e-05	56.5001	-53.1306			1985	-53.1306	56.5001
1986	4.71132e-05	-4.31043e-05	56.5358	-51.7252			1986	-51.7252	56.5358
1987	4.85669e-05	-4.43223e-05	58.2803	-53.1868			1987	-53.1868	58.2803
1988	4.85945e-05	-4.43403e-05	58.3134	-53.2084			1988	-53.2084	58.3134
1989	4.85295e-05	-4.32197e-05	58.2354	-51.8636			1989	-51.8636	58.2354
1990	4.71909e-05	-4.31574e-05	56.6291	-51.7889			1990	-51.7889	56.6291
1991	4.71888e-05	-4.33117e-05	56.6266	-51.974			1991	-51.974	56.6266
1992	4.85439e-05	-4.32822e-05	58.2527	-51.9386			1992	-51.9386	58.2527
1993	4.86258e-05	-4.43233e-05	58.351	-53.188			1993	-53.188	58.351
1994	4.85441e-05	-4.43282e-05	58.2529	-53.1938			1994	-53.1938	58.2529
1995	4.72205e-05	-4.31808e-05	56.6646	-51.817			1995	-51.817	56.6646
1996	4.86228e-05	-4.31678e-05	58.3474	-51.8014			1996	-51.8014	58.3474
1997	4.71436e-05	-4.31346e-05	56.5723	-51.7615			1997	-51.7615	56.5723
1998	4.71478e-05	-4.31553e-05	56.5774	-51.7864			1998	-51.7864	56.5774
1999	4.71421e-05	-4.31927e-05	56.5705	-51.8312			1999	-51.8312	56.5705
[truncated: 8,000 more rows]

## Sheet: Sheet2
cycle	Ccha/C	Cdis/C
					cycle	Discharge	Charge
1	4.72465e-05	-4.42683e-05	157.488	-147.561	1	-147.561	157.488
2	4.82389e-05	-4.49968e-05	160.796	-149.989	2	-149.989	160.796
3	4.67459e-05	-4.46681e-05	155.82	-148.894	3	-148.894	155.82
4	4.6678e-05	-4.33814e-05	155.593	-144.605	4	-144.605	155.593
5	4.67517e-05	-4.31686e-05	155.839	-143.895	5	-143.895	155.839
6	4.65203e-05	-4.4242e-05	155.068	-147.473	6	-147.473	155.068
7	4.63159e-05	-4.29803e-05	154.386	-143.268	7	-143.268	154.386
8	4.63409e-05	-4.42117e-05	154.47	-147.372	8	-147.372	154.47
9	4.62926e-05	-4.41653e-05	154.309	-147.218	9	-147.218	154.309
10	4.64022e-05	-4.29951e-05	154.674	-143.317	10	-143.317	154.674
11	4.78027e-05	-4.30202e-05	159.342	-143.401	11	-143.401	159.342
12	4.77319e-05	-4.29139e-05	159.106	-143.046	12	-143.046	159.106
13	4.64171e-05	-4.28313e-05	154.724	-142.771	13	-142.771	154.724
14	4.6426e-05	-4.40504e-05	154.753	-146.835	14	-146.835	154.753
15	4.64864e-05	-4.27699e-05	154.955	-142.566	15	-142.566	154.955
16	4.65109e-05	-4.29517e-05	155.036	-143.172	16	-143.172	155.036
17	4.79726e-05	-4.39502e-05	159.909	-146.501	17	-146.501	159.909
18	4.65527e-05	-4.41064e-05	155.176	-147.021	18	-147.021	155.176
19	4.65599e-05	-4.29616e-05	155.2	-143.205	19	-143.205	155.2
20	4.80619e-05	-4.40889e-05	160.206	-146.963	20	-146.963	160.206
21	4.79872e-05	-4.4052e-05	159.957	-146.84	21	-146.84	159.957
22	4.65511e-05	-4.4326e-05	155.17	-147.753	22	-147.753	155.17
23	4.79266e-05	-4.41638e-05	159.755	-147.213	23	-147.213	159.755
24	4.79921e-05	-4.38964e-05	159.974	-146.321	24	-146.321	159.974
25	4.67041e-05	-4.41437e-05	155.68	-147.146	25	-147.146	155.68
26	4.66754e-05	-4.39818e-05	155.585	-146.606	26	-146.606	155.585
27	4.80472e-05	-4.29894e-05	160.157	-143.298	27	-143.298	160.157
28	4.66315e-05	-4.29219e-05	155.438	-143.073	28	-143.073	155.438
29	4.79501e-05	-4.39009e-05	159.834	-146.336	29	-146.336	159.834
30	4.66695e-05	-4.2927e-05	155.565	-143.09	30	-143.09	155.565
31	4.68207e-05	-4.28098e-05	156.069	-142.699	31	-142.699	156.069
32	4.64262e-05	-4.28429e-05	154.754	-142.81	32	-142.81	154.754
33	4.68056e-05	-4.28428e-05	156.019	-142.809	33	-142.809	156.019
34	4.66509e-05	-4.2901e-05	155.503	-143.003	34	-143.003	155.503
35	4.67379e-05	-4.28771e-05	155.793	-142.924	35	-142.924	155.793
36	4.67501e-05	-4.40433e-05	155.834	-146.811	36	-146.811	155.834
37	4.81138e-05	-4.30002e-05	160.379	-143.334	37	-143.334	160.379
38	4.68926e-05	-4.39143e-05	156.309	-146.381	38	-146.381	156.309
39	4.68984e-05	-4.39213e-05	156.328	-146.404	39	-146.404	156.328
40	4.67369e-05	-4.28638e-05	155.79	-142.879	40	-142.879	155.79
41	4.81712e-05	-4.4067e-05	160.571	-146.89	41	-146.89	160.571
42	4.66964e-05	-4.30462e-05	155.655	-143.487	42	-143.487	155.655
43	4.82123e-05	-4.29873e-05	160.708	-143.291	43	-143.291	160.708
44	4.6405e-05	-4.3792e-05	154.683	-145.973	44	-145.973	154.683
45	4.79703e-05	-4.39933e-05	159.901	-146.644	45	-146.644	159.901
46	4.67441e-05	-4.30215e-05	155.814	-143.405	46	-143.405	155.814
47	4.6796e-05	-4.42051e-05	155.987	-147.35	47	-147.35	155.987
48	4.79482e-05	-4.41618e-05	159.827	-147.206	48	-147.206	159.827
49	4.67455e-05	-4.38379e-05	155.818	-146.126	49	-146.126	155.818
50	4.79661e-05	-4.29327e-05	159.887	-143.109	50	-143.109	159.887
51	4.81822e-05	-4.39754e-05	160.607	-146.585	51	-146.585	160.607
52	4.66239e-05	-4.40233e-05	155.413	-146.744	52	-146.744	155.413
53	4.65725e-05	-4.36836e-05	155.242	-145.612	53	-145.612	155.242
54	4.65469e-05	-4.39108e-05	155.156	-146.369	54	-146.369	155.156
55	4.66429e-05	-4.30399e-05	155.476	-143.466	55	-143.466	155.476
56	4.80461e-05	-4.28026e-05	160.154	-142.675	56	-142.675	160.154
57	4.67414e-05	-4.27895e-05	155.805	-142.632	57	-142.632	155.805
58	4.67262e-05	-4.39463e-05	155.754	-146.488	58	-146.488	155.754
59	4.66439e-05	-4.27706e-05	155.48	-142.569	59	-142.569	155.48
60	4.67029e-05	-4.29865e-05	155.676	-143.288	60	-143.288	155.676
61	4.68517e-05	-4.43578e-05	156.172	-147.859	61	-147.859	156.172
62	4.70197e-05	-4.28564e-05	156.732	-142.855	62	-142.855	156.732
63	4.79498e-05	-4.40171e-05	159.833	-146.724	63	-146.724	159.833
64	4.68377e-05	-4.30065e-05	156.126	-143.355	64	-143.355	156.126
65	4.8242e-05	-4.31009e-05	160.807	-143.67	65	-143.67	160.807
66	4.70829e-05	-4.31406e-05	156.943	-143.802	66	-143.802	156.943
67	4.67199e-05	-4.43604e-05	155.733	-147.868	67	-147.868	155.733
68	4.84036e-05	-4.3355e-05	161.345	-144.517	68	-144.517	161.345
69	4.72833e-05	-4.30926e-05	157.611	-143.642	69	-143.642	157.611
70	4.71133e-05	-4.35342e-05	157.044	-145.114	70	-145.114	157.044
71	4.87741e-05	-4.48753e-05	162.58	-149.584	71	-149.584	162.58
72	4.70957e-05	-4.32664e-05	156.986	-144.221	72	-144.221	156.986
73	4.83365e-05	-4.44501e-05	161.122	-148.167	73	-148.167	161.122
74	4.71701e-05	-4.32967e-05	157.234	-144.322	74	-144.322	157.234
75	4.83678e-05	-4.43489e-05	161.226	-147.83	75	-147.83	161.226
76	4.68918e-05	-4.32807e-05	156.306	-144.269	76	-144.269	156.306
77	4.70003e-05	-4.45022e-05	156.668	-148.341	77	-148.341	156.668
78	4.71608e-05	-4.3351e-05	157.203	-144.503	78	-144.503	157.203
79	4.85722e-05	-4.35143e-05	161.907	-145.048	79	-145.048	161.907
80	4.72299e-05	-4.34698e-05	157.433	-144.899	80	-144.899	157.433
81	4.73679e-05	-4.34945e-05	157.893	-144.982	81	-144.982	157.893
82	4.74871e-05	-4.34016e-05	158.29	-144.672	82	-144.672	158.29
83	4.74165e-05	-4.35268e-05	158.055	-145.089	83	-145.089	158.055
84	4.86222e-05	-4.46917e-05	162.074	-148.972	84	-148.972	162.074
85	4.74338e-05	-4.38955e-05	158.113	-146.318	85	-146.318	158.113
86	4.93676e-05	-4.33548e-05	164.559	-144.516	86	-144.516	164.559
87	4.72394e-05	-4.33157e-05	157.465	-144.386	87	-144.386	157.465
88	4.71725e-05	-4.36114e-05	157.242	-145.371	88	-145.371	157.242
89	4.74633e-05	-4.36876e-05	158.211	-145.625	89	-145.625	158.211
90	4.73652e-05	-4.48885e-05	157.884	-149.628	90	-149.628	157.884
91	4.74689e-05	-4.36405e-05	158.23	-145.468	91	-145.468	158.23
92	4.75226e-05	-4.49248e-05	158.409	-149.749	92	-149.749	158.409
93	4.88305e-05	-4.49947e-05	162.768	-149.982	93	-149.982	162.768
94	4.75511e-05	-4.48615e-05	158.504	-149.538	94	-149.538	158.504
95	4.90388e-05	-4.34131e-05	163.463	-144.71	95	-144.71	163.463
96	4.73618e-05	-4.34632e-05	157.873	-144.877	96	-144.877	157.873
97	4.73953e-05	-4.4644e-05	157.984	-148.813	97	-148.813	157.984
98	4.7389e-05	-4.48829e-05	157.963	-149.61	98	-149.61	157.963
99	4.75114e-05	-4.45617e-05	158.371	-148.539	99	-148.539	158.371
100	4.74695e-05	-4.44413e-05	158.232	-148.138	100	-148.138	158.232
101	4.73624e-05	-4.48808e-05	157.875	-149.603	101	-149.603	157.875
102	4.75482e-05	-4.46406e-05	158.494	-148.802	102	-148.802	158.494
103	4.8857e-05	-4.4689e-05	162.857	-148.963	103	-148.963	162.857
104	4.75067e-05	-4.34164e-05	158.356	-144.721	104	-144.721	158.356
105	4.72875e-05	-4.35257e-05	157.625	-145.086	105	-145.086	157.625
106	4.72896e-05	-4.33423e-05	157.632	-144.474	106	-144.474	157.632
107	4.7222e-05	-4.34489e-05	157.407	-144.83	107	-144.83	157.407
108	4.88264e-05	-4.49277e-05	162.755	-149.759	108	-149.759	162.755
109	4.7556e-05	-4.36481e-05	158.52	-145.494	109	-145.494	158.52
110	4.76922e-05	-4.38373e-05	158.974	-146.124	110	-146.124	158.974
111	4.79374e-05	-4.34824e-05	159.791	-144.941	111	-144.941	159.791
112	4.87479e-05	-4.46155e-05	162.493	-148.718	112	-148.718	162.493
113	4.73113e-05	-4.35718e-05	157.704	-145.239	113	-145.239	157.704
114	4.88654e-05	-4.48585e-05	162.885	-149.528	114	-149.528	162.885
115	4.86881e-05	-4.46927e-05	162.294	-148.976	115	-148.976	162.294
116	4.89051e-05	-4.36813e-05	163.017	-145.604	116	-145.604	163.017
117	4.87684e-05	-4.47836e-05	162.561	-149.279	117	-149.279	162.561
118	4.74638e-05	-4.48615e-05	158.213	-149.538	118	-149.538	158.213
119	4.77468e-05	-4.50563e-05	159.156	-150.188	119	-150.188	159.156
120	4.90748e-05	-4.35781e-05	163.583	-145.26	120	-145.26	163.583
121	4.7607e-05	-4.48991e-05	158.69	-149.664	121	-149.664	158.69
122	4.79606e-05	-4.46793e-05	159.869	-148.931	122	-148.931	159.869
123	4.77619e-05	-4.46755e-05	159.206	-148.918	123	-148.918	159.206
124	4.7596e-05	-4.48012e-05	158.653	-149.337	124	-149.337	158.653
125	4.92351e-05	-4.38626e-05	164.117	-146.209	125	-146.209	164.117
126	4.93821e-05	-4.36623e-05	164.607	-145.541	126	-145.541	164.607
127	4.78219e-05	-4.39797e-05	159.406	-146.599	127	-146.599	159.406
128	4.93404e-05	-4.37119e-05	164.468	-145.706	128	-145.706	164.468
129	4.7786e-05	-4.371e-05	159.287	-145.7	129	-145.7	159.287
130	4.75539e-05	-4.47639e-05	158.513	-149.213	130	-149.213	158.513
131	4.9115e-05	-4.37569e-05	163.717	-145.856	131	-145.856	163.717
132	4.80122e-05	-4.51462e-05	160.041	-150.487	132	-150.487	160.041
133	4.78559e-05	-4.37929e-05	159.52	-145.976	133	-145.976	159.52
134	4.7872e-05	-4.50089e-05	159.573	-150.03	134	-150.03	159.573
135	4.79388e-05	-4.50737e-05	159.796	-150.246	135	-150.246	159.796
136	4.81503e-05	-4.39023e-05	160.501	-146.341	136	-146.341	160.501
137	4.80883e-05	-4.40251e-05	160.294	-146.75	137	-146.75	160.294
138	4.79707e-05	-4.48293e-05	159.902	-149.431	138	-149.431	159.902
139	4.79096e-05	-4.49847e-05	159.699	-149.949	139	-149.949	159.699
140	4.80297e-05	-4.49061e-05	160.099	-149.687	140	-149.687	160.099
141	4.78121e-05	-4.3653e-05	159.374	-145.51	141	-145.51	159.374
142	4.79431e-05	-4.48652e-05	159.81	-149.551	142	-149.551	159.81
143	4.90898e-05	-4.47109e-05	163.633	-149.036	143	-149.036	163.633
144	4.80859e-05	-4.51466e-05	160.286	-150.489	144	-150.489	160.286
145	4.96544e-05	-4.53537e-05	165.515	-151.179	145	-151.179	165.515
146	4.83703e-05	-4.52562e-05	161.234	-150.854	146	-150.854	161.234
147	4.80201e-05	-4.54403e-05	160.067	-151.468	147	-151.468	160.067
148	5.0213e-05	-4.50903e-05	167.377	-150.301	148	-150.301	167.377
149	5.07448e-05	-4.50291e-05	169.149	-150.097	149	-150.097	169.149
150	4.8618e-05	-4.46203e-05	162.06	-148.734	150	-148.734	162.06
151	5.02382e-05	-4.47851e-05	167.461	-149.284	151	-149.284	167.461
152	5.05051e-05	-4.49192e-05	168.35	-149.731	152	-149.731	168.35
153	4.90781e-05	-4.4798e-05	163.594	-149.327	153	-149.327	163.594
154	5.06525e-05	-4.5091e-05	168.842	-150.303	154	-150.303	168.842
155	4.93067e-05	-4.62589e-05	164.356	-154.196	155	-154.196	164.356
156	4.93936e-05	-4.53911e-05	164.645	-151.304	156	-151.304	164.645
157	4.93906e-05	-4.50701e-05	164.635	-150.234	157	-150.234	164.635
158	4.91937e-05	-4.51952e-05	163.979	-150.651	158	-150.651	163.979
159	4.93897e-05	-4.53149e-05	164.632	-151.05	159	-151.05	164.632
160	5.09512e-05	-4.54468e-05	169.837	-151.489	160	-151.489	169.837
161	5.11713e-05	-4.68672e-05	170.571	-156.224	161	-156.224	170.571
162	4.99593e-05	-4.7016e-05	166.531	-156.72	162	-156.72	166.531
163	5.01383e-05	-4.59441e-05	167.128	-153.147	163	-153.147	167.128
164	5.00233e-05	-4.56855e-05	166.744	-152.285	164	-152.285	166.744
165	4.98665e-05	-4.68985e-05	166.222	-156.328	165	-156.328	166.222
166	5.00929e-05	-4.58046e-05	166.976	-152.682	166	-152.682	166.976
167	5.14317e-05	-4.71861e-05	171.439	-157.287	167	-157.287	171.439
168	5.14545e-05	-4.59939e-05	171.515	-153.313	168	-153.313	171.515
169	5.12817e-05	-4.5526e-05	170.939	-151.753	169	-151.753	170.939
170	4.97738e-05	-4.55675e-05	165.913	-151.892	170	-151.892	165.913
171	4.99803e-05	-4.68401e-05	166.601	-156.134	171	-156.134	166.601
172	5.12049e-05	-4.55924e-05	170.683	-151.975	172	-151.975	170.683
173	4.97371e-05	-4.56319e-05	165.79	-152.106	173	-152.106	165.79
174	4.99367e-05	-4.56438e-05	166.456	-152.146	174	-152.146	166.456
175	5.14227e-05	-4.70086e-05	171.409	-156.695	175	-156.695	171.409
176	5.16465e-05	-4.59924e-05	172.155	-153.308	176	-153.308	172.155
177	5.16949e-05	-4.73186e-05	172.316	-157.729	177	-157.729	172.316
178	5.04429e-05	-4.60141e-05	168.143	-153.38	178	-153.38	168.143
179	5.02491e-05	-4.72087e-05	167.497	-157.362	179	-157.362	167.497
180	5.16627e-05	-4.5874e-05	172.209	-152.913	180	-152.913	172.209
181	5.00599e-05	-4.59312e-05	166.866	-153.104	181	-153.104	166.866
182	5.01877e-05	-4.5993e-05	167.292	-153.31	182	-153.31	167.292
183	5.18435e-05	-4.67093e-05	172.812	-155.698	183	-155.698	172.812
184	4.98662e-05	-4.56908e-05	166.221	-152.303	184	-152.303	166.221
185	4.99633e-05	-4.58443e-05	166.544	-152.814	185	-152.814	166.544
186	5.01126e-05	-4.58086e-05	167.042	-152.695	186	-152.695	167.042
187	5.01156e-05	-4.59662e-05	167.052	-153.221	187	-153.221	167.052
188	5.02654e-05	-4.56995e-05	167.551	-152.332	188	-152.332	167.551
189	5.14153e-05	-4.5958e-05	171.384	-153.193	189	-153.193	171.384
190	5.16168e-05	-4.59373e-05	172.056	-153.124	190	-153.124	172.056
191	5.16033e-05	-4.58122e-05	172.011	-152.707	191	-152.707	172.011
192	5.17443e-05	-4.72462e-05	172.481	-157.487	192	-157.487	172.481
193	5.17914e-05	-4.69687e-05	172.638	-156.562	193	-156.562	172.638
194	5.15874e-05	-4.69669e-05	171.958	-156.556	194	-156.556	171.958
195	5.01798e-05	-4.58519e-05	167.266	-152.84	195	-152.84	167.266
196	5.16227e-05	-4.68865e-05	172.076	-156.288	196	-156.288	172.076
197	4.99173e-05	-4.68239e-05	166.391	-156.08	197	-156.08	166.391
198	4.99647e-05	-4.57176e-05	166.549	-152.392	198	-152.392	166.549
199	4.99278e-05	-4.5645e-05	166.426	-152.15	199	-152.15	166.426
200	5.12534e-05	-4.68862e-05	170.845	-156.287	200	-156.287	170.845
201	4.99948e-05	-4.57896e-05	166.649	-152.632	201	-152.632	166.649
202	5.01088e-05	-4.58567e-05	167.029	-152.856	202	-152.856	167.029
203	5.02619e-05	-4.70334e-05	167.54	-156.778	203	-156.778	167.54
204	5.02656e-05	-4.59238e-05	167.552	-153.079	204	-153.079	167.552
205	5.01709e-05	-4.57335e-05	167.236	-152.445	205	-152.445	167.236
206	5.02674e-05	-4.71846e-05	167.558	-157.282	206	-157.282	167.558
207	5.02605e-05	-4.59846e-05	167.535	-153.282	207	-153.282	167.535
208	5.04457e-05	-4.6087e-05	168.152	-153.623	208	-153.623	168.152
209	5.04973e-05	-4.58227e-05	168.324	-152.742	209	-152.742	168.324
210	5.03487e-05	-4.60615e-05	167.829	-153.538	210	-153.538	167.829
211	5.18627e-05	-4.70135e-05	172.876	-156.712	211	-156.712	172.876
212	5.15685e-05	-4.5858e-05	171.895	-152.86	212	-152.86	171.895
213	5.01639e-05	-4.59618e-05	167.213	-153.206	213	-153.206	167.213
214	5.01884e-05	-4.72776e-05	167.295	-157.592	214	-157.592	167.295
215	5.01753e-05	-4.58213e-05	167.251	-152.738	215	-152.738	167.251
216	5.01574e-05	-4.59846e-05	167.191	-153.282	216	-153.282	167.191
217	5.17579e-05	-4.72411e-05	172.526	-157.47	217	-157.47	172.526
218	5.03648e-05	-4.72275e-05	167.883	-157.425	218	-157.425	167.883
219	5.03542e-05	-4.61277e-05	167.847	-153.759	219	-153.759	167.847
220	5.19023e-05	-4.62618e-05	173.008	-154.206	220	-154.206	173.008
221	5.05957e-05	-4.6378e-05	168.652	-154.593	221	-154.593	168.652
222	5.03339e-05	-4.74557e-05	167.78	-158.186	222	-158.186	167.78
223	5.04743e-05	-4.75528e-05	168.248	-158.509	223	-158.509	168.248
224	5.04932e-05	-4.73396e-05	168.311	-157.799	224	-157.799	168.311
225	5.04361e-05	-4.59737e-05	168.12	-153.246	225	-153.246	168.12
226	5.04663e-05	-4.57877e-05	168.221	-152.626	226	-152.626	168.221
227	5.01191e-05	-4.69821e-05	167.064	-156.607	227	-156.607	167.064
228	5.01172e-05	-4.59268e-05	167.057	-153.089	228	-153.089	167.057
229	5.01375e-05	-4.71762e-05	167.125	-157.254	229	-157.254	167.125
230	5.02647e-05	-4.59753e-05	167.549	-153.251	230	-153.251	167.549
231	5.17907e-05	-4.72928e-05	172.636	-157.643	231	-157.643	172.636
232	5.01392e-05	-4.59386e-05	167.131	-153.129	232	-153.129	167.131
233	5.15862e-05	-4.71826e-05	171.954	-157.275	233	-157.275	171.954
234	5.02019e-05	-4.58928e-05	167.34	-152.976	234	-152.976	167.34
235	5.03752e-05	-4.59734e-05	167.917	-153.245	235	-153.245	167.917
236	5.17072e-05	-4.70773e-05	172.357	-156.924	236	-156.924	172.357
237	5.00242e-05	-4.73371e-05	166.747	-157.79	237	-157.79	166.747
238	5.02199e-05	-4.60469e-05	167.4	-153.49	238	-153.49	167.4
239	5.04688e-05	-4.60901e-05	168.229	-153.634	239	-153.634	168.229
240	5.04534e-05	-4.62413e-05	168.178	-154.138	240	-154.138	168.178
241	5.19579e-05	-4.76809e-05	173.193	-158.936	241	-158.936	173.193
242	5.07333e-05	-4.72643e-05	169.111	-157.548	242	-157.548	169.111
243	5.0354e-05	-4.61469e-05	167.847	-153.823	243	-153.823	167.847
244	5.18138e-05	-4.6161e-05	172.713	-153.87	244	-153.87	172.713
245	5.14985e-05	-4.59416e-05	171.662	-153.139	245	-153.139	171.662
246	5.13721e-05	-4.58525e-05	171.24	-152.842	246	-152.842	171.24
247	5.13984e-05	-4.57556e-05	171.328	-152.519	247	-152.519	171.328
248	4.99609e-05	-4.58172e-05	166.536	-152.724	248	-152.724	166.536
249	5.01637e-05	-4.58495e-05	167.212	-152.832	249	-152.832	167.212
250	5.00919e-05	-4.59732e-05	166.973	-153.244	250	-153.244	166.973
251	5.01753e-05	-4.59987e-05	167.251	-153.329	251	-153.329	167.251
252	5.02073e-05	-4.59907e-05	167.358	-153.302	252	-153.302	167.358
253	5.17588e-05	-4.62225e-05	172.529	-154.075	253	-154.075	172.529
254	5.04709e-05	-4.62598e-05	168.236	-154.199	254	-154.199	168.236
255	5.04868e-05	-4.74789e-05	168.289	-158.263	255	-158.263	168.289
256	5.19893e-05	-4.63343e-05	173.298	-154.448	256	-154.448	173.298
257	5.06407e-05	-4.76659e-05	168.802	-158.886	257	-158.886	168.802
258	5.06003e-05	-4.72975e-05	168.668	-157.658	258	-157.658	168.668
259	5.02773e-05	-4.59297e-05	167.591	-153.099	259	-153.099	167.591
260	5.03113e-05	-4.57772e-05	167.704	-152.591	260	-152.591	167.704
261	5.1579e-05	-4.68971e-05	171.93	-156.324	261	-156.324	171.93
262	5.1705e-05	-4.69275e-05	172.35	-156.425	262	-156.425	172.35
263	5.02463e-05	-4.71828e-05	167.488	-157.276	263	-157.276	167.488
264	5.01622e-05	-4.6e-05	167.207	-153.333	264	-153.333	167.207
265	5.03677e-05	-4.72538e-05	167.892	-157.513	265	-157.513	167.892
266	5.04485e-05	-4.60536e-05	168.162	-153.512	266	-153.512	168.162
267	5.04314e-05	-4.7324e-05	168.105	-157.747	267	-157.747	168.105
268	5.01644e-05	-4.60914e-05	167.215	-153.638	268	-153.638	167.215
269	5.14895e-05	-4.71764e-05	171.632	-157.255	269	-157.255	171.632
270	5.14909e-05	-4.59665e-05	171.636	-153.222	270	-153.222	171.636
271	5.04018e-05	-4.6069e-05	168.006	-153.563	271	-153.563	168.006
272	5.03283e-05	-4.61686e-05	167.761	-153.895	272	-153.895	167.761
273	5.18508e-05	-4.60277e-05	172.836	-153.426	273	-153.426	172.836
274	5.02195e-05	-4.59431e-05	167.398	-153.144	274	-153.144	167.398
275	5.0291e-05	-4.58776e-05	167.637	-152.925	275	-152.925	167.637
276	5.01289e-05	-4.71522e-05	167.096	-157.174	276	-157.174	167.096
277	5.03132e-05	-4.61849e-05	167.711	-153.95	277	-153.95	167.711
278	5.04438e-05	-4.7506e-05	168.146	-158.353	278	-158.353	168.146
279	5.19308e-05	-4.62201e-05	173.103	-154.067	279	-154.067	173.103
280	5.04851e-05	-4.63035e-05	168.284	-154.345	280	-154.345	168.284
281	5.05238e-05	-4.63097e-05	168.413	-154.366	281	-154.366	168.413
282	5.19761e-05	-4.64542e-05	173.254	-154.847	282	-154.847	173.254
283	5.09127e-05	-4.76977e-05	169.709	-158.992	283	-158.992	169.709
284	5.22066e-05	-4.6591e-05	174.022	-155.303	284	-155.303	174.022
285	5.22046e-05	-4.66225e-05	174.015	-155.408	285	-155.408	174.015
286	5.04608e-05	-4.74785e-05	168.203	-158.262	286	-158.262	168.203
287	5.20154e-05	-4.6346e-05	173.385	-154.487	287	-154.487	173.385
288	5.21475e-05	-4.77379e-05	173.825	-159.126	288	-159.126	173.825
289	5.07872e-05	-4.77935e-05	169.291	-159.312	289	-159.312	169.291
290	5.05457e-05	-4.76154e-05	168.486	-158.718	290	-158.718	168.486
291	5.07247e-05	-4.7585e-05	169.082	-158.617	291	-158.617	169.082
292	5.21662e-05	-4.65051e-05	173.887	-155.017	292	-155.017	173.887
293	5.06773e-05	-4.661e-05	168.924	-155.367	293	-155.367	168.924
294	5.23202e-05	-4.78666e-05	174.401	-159.555	294	-159.555	174.401
295	5.09056e-05	-4.66547e-05	169.685	-155.516	295	-155.516	169.685
296	5.0709e-05	-4.62841e-05	169.03	-154.28	296	-154.28	169.03
297	5.06722e-05	-4.75284e-05	168.907	-158.428	297	-158.428	168.907
298	5.0557e-05	-4.63976e-05	168.523	-154.659	298	-154.659	168.523
299	5.07042e-05	-4.6488e-05	169.014	-154.96	299	-154.96	169.014
300	5.07707e-05	-4.77245e-05	169.236	-159.082	300	-159.082	169.236
301	5.22627e-05	-4.65802e-05	174.209	-155.267	301	-155.267	174.209
302	5.08409e-05	-4.64791e-05	169.47	-154.93	302	-154.93	169.47
303	5.09323e-05	-4.65796e-05	169.774	-155.265	303	-155.265	169.774
304	5.07389e-05	-4.63561e-05	169.13	-154.52	304	-154.52	169.13
305	5.07424e-05	-4.77157e-05	169.141	-159.052	305	-159.052	169.141
306	5.07086e-05	-4.77453e-05	169.029	-159.151	306	-159.151	169.029
307	5.21583e-05	-4.7766e-05	173.861	-159.22	307	-159.22	173.861
308	5.06752e-05	-4.77707e-05	168.917	-159.236	308	-159.236	168.917
309	5.08134e-05	-4.6679e-05	169.378	-155.597	309	-155.597	169.378
310	5.06787e-05	-4.77426e-05	168.929	-159.142	310	-159.142	168.929
311	5.21038e-05	-4.6515e-05	173.679	-155.05	311	-155.05	173.679
312	5.22728e-05	-4.66372e-05	174.243	-155.457	312	-155.457	174.243
313	5.21529e-05	-4.79e-05	173.843	-159.667	313	-159.667	173.843
314	5.08633e-05	-4.79138e-05	169.544	-159.713	314	-159.713	169.544
315	5.24275e-05	-4.66575e-05	174.758	-155.525	315	-155.525	174.758
316	5.1082e-05	-4.65325e-05	170.273	-155.108	316	-155.108	170.273
317	5.1058e-05	-4.77597e-05	170.193	-159.199	317	-159.199	170.193
318	5.07758e-05	-4.63624e-05	169.253	-154.541	318	-154.541	169.253
319	5.06547e-05	-4.63656e-05	168.849	-154.552	319	-154.552	168.849
320	5.21782e-05	-4.75825e-05	173.927	-158.608	320	-158.608	173.927
321	5.05401e-05	-4.63234e-05	168.467	-154.411	321	-154.411	168.467
322	5.20046e-05	-4.7626e-05	173.349	-158.753	322	-158.753	173.349
323	5.22885e-05	-4.64597e-05	174.295	-154.866	323	-154.866	174.295
324	5.2365e-05	-4.78247e-05	174.55	-159.416	324	-159.416	174.55
325	5.08572e-05	-4.66587e-05	169.524	-155.529	325	-155.529	169.524
326	5.08089e-05	-4.67577e-05	169.363	-155.859	326	-155.859	169.363
327	5.07995e-05	-4.6812e-05	169.332	-156.04	327	-156.04	169.332
328	5.23414e-05	-4.6703e-05	174.471	-155.677	328	-155.677	174.471
329	5.24442e-05	-4.78994e-05	174.814	-159.665	329	-159.665	174.814
330	5.23272e-05	-4.67079e-05	174.424	-155.693	330	-155.693	174.424
331	5.25177e-05	-4.80098e-05	175.059	-160.033	331	-160.033	175.059
332	5.10543e-05	-4.81686e-05	170.181	-160.562	332	-160.562	170.181
333	5.08315e-05	-4.68567e-05	169.438	-156.189	333	-156.189	169.438
334	5.0978e-05	-4.80462e-05	169.927	-160.154	334	-160.154	169.927
335	5.25108e-05	-4.67926e-05	175.036	-155.975	335	-155.975	175.036
336	5.07163e-05	-4.79015e-05	169.054	-159.672	336	-159.672	169.054
337	5.22905e-05	-4.65718e-05	174.302	-155.239	337	-155.239	174.302
338	5.2448e-05	-4.64627e-05	174.827	-154.876	338	-154.876	174.827
339	5.19853e-05	-4.62982e-05	173.284	-154.327	339	-154.327	173.284
340	5.05571e-05	-4.63603e-05	168.524	-154.534	340	-154.534	168.524
341	5.07426e-05	-4.75596e-05	169.142	-158.532	341	-158.532	169.142
342	5.21537e-05	-4.64264e-05	173.846	-154.755	342	-154.755	173.846
343	5.08306e-05	-4.7717e-05	169.435	-159.057	343	-159.057	169.435
344	5.06896e-05	-4.77761e-05	168.965	-159.254	344	-159.254	168.965
345	5.21576e-05	-4.78446e-05	173.859	-159.482	345	-159.482	173.859
346	5.07415e-05	-4.778e-05	169.138	-159.267	346	-159.267	169.138
347	5.07464e-05	-4.66727e-05	169.155	-155.576	347	-155.576	169.155
348	5.07868e-05	-4.66566e-05	169.289	-155.522	348	-155.522	169.289
349	5.08689e-05	-4.66659e-05	169.563	-155.553	349	-155.553	169.563
350	5.08819e-05	-4.80063e-05	169.606	-160.021	350	-160.021	169.606
351	5.09019e-05	-4.67735e-05	169.673	-155.912	351	-155.912	169.673
352	5.23259e-05	-4.67531e-05	174.42	-155.844	352	-155.844	174.42
353	5.08497e-05	-4.67535e-05	169.499	-155.845	353	-155.845	169.499
354	5.23565e-05	-4.79721e-05	174.522	-159.907	354	-159.907	174.522
355	5.10394e-05	-4.80306e-05	170.131	-160.102	355	-160.102	170.131
356	5.10725e-05	-4.80605e-05	170.242	-160.202	356	-160.202	170.242
357	5.25433e-05	-4.66914e-05	175.144	-155.638	357	-155.638	175.144
358	5.09644e-05	-4.67484e-05	169.881	-155.828	358	-155.828	169.881
359	5.09498e-05	-4.8126e-05	169.833	-160.42	359	-160.42	169.833
360	5.24658e-05	-4.80927e-05	174.886	-160.309	360	-160.309	174.886
361	5.24115e-05	-4.82195e-05	174.705	-160.732	361	-160.732	174.705
362	5.24183e-05	-4.67273e-05	174.728	-155.758	362	-155.758	174.728
363	5.23083e-05	-4.79934e-05	174.361	-159.978	363	-159.978	174.361
364	5.23315e-05	-4.67071e-05	174.438	-155.69	364	-155.69	174.438
365	5.09514e-05	-4.67354e-05	169.838	-155.785	365	-155.785	169.838
366	5.09124e-05	-4.67645e-05	169.708	-155.882	366	-155.882	169.708
367	5.24646e-05	-4.80771e-05	174.882	-160.257	367	-160.257	174.882
368	5.2268e-05	-4.68255e-05	174.227	-156.085	368	-156.085	174.227
369	5.09834e-05	-4.68407e-05	169.945	-156.136	369	-156.136	169.945
370	5.09917e-05	-4.80375e-05	169.972	-160.125	370	-160.125	169.972
371	5.07282e-05	-4.65184e-05	169.094	-155.061	371	-155.061	169.094
372	5.08019e-05	-4.66644e-05	169.34	-155.548	372	-155.548	169.34
373	5.06078e-05	-4.66239e-05	168.693	-155.413	373	-155.413	168.693
374	5.20589e-05	-4.65376e-05	173.53	-155.125	374	-155.125	173.53
375	5.08201e-05	-4.65771e-05	169.4	-155.257	375	-155.257	169.4
376	5.22206e-05	-4.6462e-05	174.069	-154.873	376	-154.873	174.069
377	5.06228e-05	-4.77708e-05	168.743	-159.236	377	-159.236	168.743
378	5.07576e-05	-4.78249e-05	169.192	-159.416	378	-159.416	169.192
379	5.20348e-05	-4.79868e-05	173.449	-159.956	379	-159.956	173.449
380	5.21276e-05	-4.77434e-05	173.759	-159.145	380	-159.145	173.759
381	5.05737e-05	-4.65884e-05	168.579	-155.295	381	-155.295	168.579
382	5.22311e-05	-4.6527e-05	174.104	-155.09	382	-155.09	174.104
383	5.23675e-05	-4.65707e-05	174.558	-155.236	383	-155.236	174.558
384	5.09372e-05	-4.79052e-05	169.791	-159.684	384	-159.684	169.791
385	5.25306e-05	-4.6632e-05	175.102	-155.44	385	-155.44	175.102
386	5.09675e-05	-4.66529e-05	169.892	-155.51	386	-155.51	169.892
387	5.11026e-05	-4.78425e-05	170.342	-159.475	387	-159.475	170.342
388	5.10422e-05	-4.67507e-05	170.141	-155.836	388	-155.836	170.141
389	5.10014e-05	-4.67641e-05	170.005	-155.88	389	-155.88	170.005
390	5.24597e-05	-4.8047e-05	174.866	-160.157	390	-160.157	174.866
391	5.10581e-05	-4.68247e-05	170.194	-156.082	391	-156.082	170.194
392	5.26455e-05	-4.80125e-05	175.485	-160.042	392	-160.042	175.485
393	5.111e-05	-4.81865e-05	170.367	-160.622	393	-160.622	170.367
394	5.10069e-05	-4.68181e-05	170.023	-156.06	394	-156.06	170.023
395	5.08028e-05	-4.80036e-05	169.343	-160.012	395	-160.012	169.343
396	5.22726e-05	-4.68945e-05	174.242	-156.315	396	-156.315	174.242
397	5.08964e-05	-4.81621e-05	169.655	-160.54	397	-160.54	169.655
398	5.24633e-05	-4.6988e-05	174.878	-156.627	398	-156.627	174.878
399	5.20507e-05	-4.69177e-05	173.502	-156.392	399	-156.392	173.502
400	5.1988e-05	-4.66608e-05	173.293	-155.536	400	-155.536	173.293
401	5.05255e-05	-4.64614e-05	168.418	-154.871	401	-154.871	168.418
402	5.08646e-05	-4.78666e-05	169.549	-159.555	402	-159.555	169.549
403	5.10181e-05	-4.65975e-05	170.06	-155.325	403	-155.325	170.06
404	5.09424e-05	-4.78828e-05	169.808	-159.609	404	-159.609	169.808
405	5.08595e-05	-4.78282e-05	169.532	-159.427	405	-159.427	169.532
406	5.09477e-05	-4.67311e-05	169.826	-155.77	406	-155.77	169.826
407	5.09537e-05	-4.67713e-05	169.846	-155.904	407	-155.904	169.846
408	5.0909e-05	-4.68156e-05	169.697	-156.052	408	-156.052	169.697
409	5.0751e-05	-4.79447e-05	169.17	-159.816	409	-159.816	169.17
410	5.21765e-05	-4.66034e-05	173.922	-155.345	410	-155.345	173.922
411	5.21688e-05	-4.7711e-05	173.896	-159.037	411	-159.037	173.896
412	5.08548e-05	-4.67062e-05	169.516	-155.687	412	-155.687	169.516
413	5.0759e-05	-4.78167e-05	169.197	-159.389	413	-159.389	169.197
414	5.08318e-05	-4.77161e-05	169.439	-159.054	414	-159.054	169.439
415	5.08318e-05	-4.63533e-05	169.439	-154.511	415	-154.511	169.439
416	5.22696e-05	-4.64865e-05	174.232	-154.955	416	-154.955	174.232
417	5.06207e-05	-4.64874e-05	168.736	-154.958	417	-154.958	168.736
418	5.08204e-05	-4.78499e-05	169.401	-159.5	418	-159.5	169.401
419	5.21828e-05	-4.7869e-05	173.943	-159.563	419	-159.563	173.943
420	5.2169e-05	-4.66976e-05	173.897	-155.659	420	-155.659	173.897
421	5.22703e-05	-4.79263e-05	174.234	-159.754	421	-159.754	174.234
422	5.08648e-05	-4.78391e-05	169.549	-159.464	422	-159.464	169.549
423	5.23853e-05	-4.6404e-05	174.618	-154.68	423	-154.68	174.618
424	5.0915e-05	-4.64717e-05	169.717	-154.906	424	-154.906	169.717
425	5.20741e-05	-4.74389e-05	173.58	-158.13	425	-158.13	173.58
426	5.06502e-05	-4.76613e-05	168.834	-158.871	426	-158.871	168.834
427	5.04485e-05	-4.74422e-05	168.162	-158.141	427	-158.141	168.162
428	5.05504e-05	-4.62657e-05	168.501	-154.219	428	-154.219	168.501
429	5.20244e-05	-4.63274e-05	173.415	-154.425	429	-154.425	173.415
430	5.20263e-05	-4.64279e-05	173.421	-154.76	430	-154.76	173.421
431	5.07576e-05	-4.75021e-05	169.192	-158.34	431	-158.34	169.192
432	5.0646e-05	-4.75468e-05	168.82	-158.489	432	-158.489	168.82
433	5.21142e-05	-4.62185e-05	173.714	-154.062	433	-154.062	173.714
434	5.05131e-05	-4.75877e-05	168.377	-158.626	434	-158.626	168.377
435	5.05079e-05	-4.63474e-05	168.36	-154.491	435	-154.491	168.36
436	5.04854e-05	-4.64859e-05	168.285	-154.953	436	-154.953	168.285
437	5.06066e-05	-4.64891e-05	168.689	-154.964	437	-154.964	168.689
438	5.06328e-05	-4.76456e-05	168.776	-158.819	438	-158.819	168.776
439	5.20087e-05	-4.74906e-05	173.362	-158.302	439	-158.302	173.362
440	5.20485e-05	-4.61858e-05	173.495	-153.953	440	-153.953	173.495
441	5.05343e-05	-4.63803e-05	168.448	-154.601	441	-154.601	168.448
442	5.05577e-05	-4.75114e-05	168.526	-158.371	442	-158.371	168.526
443	5.07247e-05	-4.74799e-05	169.082	-158.266	443	-158.266	169.082
444	5.04702e-05	-4.73757e-05	168.234	-157.919	444	-157.919	168.234
445	5.03708e-05	-4.62077e-05	167.903	-154.026	445	-154.026	167.903
446	5.03185e-05	-4.73642e-05	167.728	-157.881	446	-157.881	167.728
447	5.04077e-05	-4.60238e-05	168.026	-153.413	447	-153.413	168.026
448	5.19963e-05	-4.61357e-05	173.321	-153.786	448	-153.786	173.321
449	5.04488e-05	-4.63567e-05	168.163	-154.522	449	-154.522	168.163
450	5.16659e-05	-4.75121e-05	172.22	-158.374	450	-158.374	172.22
451	5.18744e-05	-4.62216e-05	172.915	-154.072	451	-154.072	172.915
452	5.04149e-05	-4.74114e-05	168.05	-158.038	452	-158.038	168.05
453	5.18525e-05	-4.74982e-05	172.842	-158.327	453	-158.327	172.842
454	5.04165e-05	-4.62856e-05	168.055	-154.285	454	-154.285	168.055
455	5.20206e-05	-4.74968e-05	173.402	-158.323	455	-158.323	173.402
456	5.21861e-05	-4.62056e-05	173.954	-154.019	456	-154.019	173.954
457	5.19086e-05	-4.59656e-05	173.029	-153.219	457	-153.219	173.029
458	5.03279e-05	-4.61708e-05	167.76	-153.903	458	-153.903	167.76
459	5.03547e-05	-4.62613e-05	167.849	-154.204	459	-154.204	167.849
460	5.19907e-05	-4.62261e-05	173.302	-154.087	460	-154.087	173.302
461	5.19291e-05	-4.73203e-05	173.097	-157.734	461	-157.734	173.097
462	5.05245e-05	-4.61699e-05	168.415	-153.9	462	-153.9	168.415
463	5.17882e-05	-4.60787e-05	172.627	-153.596	463	-153.596	172.627
464	5.03992e-05	-4.73248e-05	167.997	-157.749	464	-157.749	167.997
465	5.18353e-05	-4.72637e-05	172.784	-157.546	465	-157.546	172.784
466	5.01663e-05	-4.57932e-05	167.221	-152.644	466	-152.644	167.221
467	5.01935e-05	-4.57924e-05	167.312	-152.641	467	-152.641	167.312
468	5.00613e-05	-4.71251e-05	166.871	-157.084	468	-157.084	166.871
469	5.01793e-05	-4.70849e-05	167.264	-156.95	469	-156.95	167.264
470	5.0138e-05	-4.57197e-05	167.127	-152.399	470	-152.399	167.127
471	5.01385e-05	-4.70594e-05	167.128	-156.865	471	-156.865	167.128
472	5.16939e-05	-4.57761e-05	172.313	-152.587	472	-152.587	172.313
473	5.18335e-05	-4.69581e-05	172.778	-156.527	473	-156.527	172.778
474	5.18e-05	-4.57714e-05	172.667	-152.571	474	-152.571	172.667
475	5.0152e-05	-4.70597e-05	167.173	-156.866	475	-156.866	167.173
476	5.00288e-05	-4.70416e-05	166.763	-156.805	476	-156.805	166.763
477	5.01198e-05	-4.5851e-05	167.066	-152.837	477	-152.837	167.066
478	5.00654e-05	-4.58176e-05	166.885	-152.725	478	-152.725	166.885
479	5.13615e-05	-4.57934e-05	171.205	-152.645	479	-152.645	171.205
480	5.00422e-05	-4.69819e-05	166.807	-156.606	480	-156.606	166.807
481	5.00519e-05	-4.70279e-05	166.84	-156.76	481	-156.76	166.84
482	5.00888e-05	-4.59122e-05	166.963	-153.041	482	-153.041	166.963
483	5.15946e-05	-4.59175e-05	171.982	-153.058	483	-153.058	171.982
484	5.18234e-05	-4.70933e-05	172.745	-156.978	484	-156.978	172.745
485	5.00599e-05	-4.59103e-05	166.866	-153.034	485	-153.034	166.866
486	5.13923e-05	-4.71304e-05	171.308	-157.101	486	-157.101	171.308
487	5.00115e-05	-4.59301e-05	166.705	-153.1	487	-153.1	166.705
488	5.00393e-05	-4.70522e-05	166.798	-156.841	488	-156.841	166.798
489	5.00479e-05	-4.59483e-05	166.826	-153.161	489	-153.161	166.826
490	5.13963e-05	-4.59895e-05	171.321	-153.298	490	-153.298	171.321
491	5.17161e-05	-4.70561e-05	172.387	-156.854	491	-156.854	172.387
492	5.15743e-05	-4.57609e-05	171.914	-152.536	492	-152.536	171.914
493	5.01333e-05	-4.57166e-05	167.111	-152.389	493	-152.389	167.111
494	5.01392e-05	-4.68559e-05	167.131	-156.186	494	-156.186	167.131
495	4.99376e-05	-4.68569e-05	166.459	-156.19	495	-156.19	166.459
496	5.13829e-05	-4.57098e-05	171.276	-152.366	496	-152.366	171.276
497	4.9971e-05	-4.68729e-05	166.57	-156.243	497	-156.243	166.57
498	5.14276e-05	-4.58113e-05	171.425	-152.704	498	-152.704	171.425
499	4.99421e-05	-4.56395e-05	166.474	-152.132	499	-152.132	166.474
500	4.98539e-05	-4.56458e-05	166.18	-152.153	500	-152.153	166.18
501	4.98682e-05	-4.57404e-05	166.227	-152.468	501	-152.468	166.227
502	4.98682e-05	-4.57189e-05	166.227	-152.396	502	-152.396	166.227
503	5.13755e-05	-4.6822e-05	171.252	-156.073	503	-156.073	171.252
504	4.97715e-05	-4.66985e-05	165.905	-155.662	504	-155.662	165.905
505	4.98968e-05	-4.67137e-05	166.323	-155.712	505	-155.712	166.323
506	5.12371e-05	-4.68435e-05	170.79	-156.145	506	-156.145	170.79
507	4.98235e-05	-4.55361e-05	166.078	-151.787	507	-151.787	166.078
508	4.99059e-05	-4.55241e-05	166.353	-151.747	508	-151.747	166.353
509	5.14152e-05	-4.68142e-05	171.384	-156.047	509	-156.047	171.384
510	4.97874e-05	-4.55948e-05	165.958	-151.983	510	-151.983	165.958
511	4.99666e-05	-4.56056e-05	166.555	-152.019	511	-152.019	166.555
512	5.1205e-05	-4.55253e-05	170.683	-151.751	512	-151.751	170.683
513	5.13779e-05	-4.55275e-05	171.26	-151.758	513	-151.758	171.26
514	4.98793e-05	-4.66174e-05	166.264	-155.391	514	-155.391	166.264
515	4.98574e-05	-4.65556e-05	166.191	-155.185	515	-155.185	166.191
516	5.10437e-05	-4.54107e-05	170.146	-151.369	516	-151.369	170.146
517	4.97785e-05	-4.53377e-05	165.928	-151.126	517	-151.126	165.928
518	4.97294e-05	-4.53681e-05	165.765	-151.227	518	-151.227	165.765
519	4.98487e-05	-4.52767e-05	166.162	-150.922	519	-150.922	166.162
520	4.98793e-05	-4.65014e-05	166.264	-155.005	520	-155.005	166.264
521	4.96439e-05	-4.54563e-05	165.48	-151.521	521	-151.521	165.48
522	4.99108e-05	-4.64267e-05	166.369	-154.756	522	-154.756	166.369
523	4.97086e-05	-4.51021e-05	165.695	-150.34	523	-150.34	165.695
524	4.97377e-05	-4.50901e-05	165.792	-150.3	524	-150.3	165.792
525	5.11375e-05	-4.52845e-05	170.458	-150.948	525	-150.948	170.458
526	5.10189e-05	-4.63516e-05	170.063	-154.505	526	-154.505	170.063
527	4.97615e-05	-4.5141e-05	165.872	-150.47	527	-150.47	165.872
528	5.07681e-05	-4.63974e-05	169.227	-154.658	528	-154.658	169.227
529	4.95835e-05	-4.64317e-05	165.278	-154.772	529	-154.772	165.278
530	4.95219e-05	-4.65002e-05	165.073	-155.001	530	-155.001	165.073
531	4.95486e-05	-4.5301e-05	165.162	-151.003	531	-151.003	165.162
532	5.10785e-05	-4.6523e-05	170.262	-155.077	532	-155.077	170.262
533	5.09823e-05	-4.54223e-05	169.941	-151.408	533	-151.408	169.941
534	4.95525e-05	-4.65875e-05	165.175	-155.292	534	-155.292	165.175
535	5.09391e-05	-4.54473e-05	169.797	-151.491	535	-151.491	169.797
536	4.95964e-05	-4.52715e-05	165.321	-150.905	536	-150.905	165.321
537	5.09998e-05	-4.53426e-05	169.999	-151.142	537	-151.142	169.999
538	5.10428e-05	-4.63746e-05	170.143	-154.582	538	-154.582	170.143
539	5.09615e-05	-4.53187e-05	169.872	-151.062	539	-151.062	169.872
540	4.95121e-05	-4.52125e-05	165.04	-150.708	540	-150.708	165.04
541	5.09804e-05	-4.5142e-05	169.935	-150.473	541	-150.473	169.935
542	5.10259e-05	-4.52319e-05	170.086	-150.773	542	-150.773	170.086
543	4.94471e-05	-4.52073e-05	164.824	-150.691	543	-150.691	164.824
544	4.93543e-05	-4.6357e-05	164.514	-154.523	544	-154.523	164.514
545	4.93813e-05	-4.50663e-05	164.604	-150.221	545	-150.221	164.604
546	4.93876e-05	-4.63047e-05	164.625	-154.349	546	-154.349	164.625
547	5.07463e-05	-4.50747e-05	169.154	-150.249	547	-150.249	169.154
548	5.06689e-05	-4.63287e-05	168.896	-154.429	548	-154.429	168.896
549	4.93232e-05	-4.61819e-05	164.411	-153.94	549	-153.94	164.411
550	5.07218e-05	-4.5005e-05	169.073	-150.017	550	-150.017	169.073
551	4.93796e-05	-4.60879e-05	164.599	-153.626	551	-153.626	164.599
552	4.94335e-05	-4.49289e-05	164.778	-149.763	552	-149.763	164.778
553	4.91223e-05	-4.63202e-05	163.741	-154.401	553	-154.401	163.741
554	4.94172e-05	-4.50477e-05	164.724	-150.159	554	-150.159	164.724
555	4.9333e-05	-4.61717e-05	164.443	-153.906	555	-153.906	164.443
556	5.05619e-05	-4.61087e-05	168.54	-153.696	556	-153.696	168.54
557	4.94324e-05	-4.49823e-05	164.775	-149.941	557	-149.941	164.775
558	4.92187e-05	-4.49894e-05	164.062	-149.965	558	-149.965	164.062
559	4.91385e-05	-4.61401e-05	163.795	-153.8	559	-153.8	163.795
560	4.895e-05	-4.47888e-05	163.167	-149.296	560	-149.296	163.167
561	4.90998e-05	-4.49251e-05	163.666	-149.75	561	-149.75	163.666
562	5.06212e-05	-4.48544e-05	168.737	-149.515	562	-149.515	168.737
563	4.94286e-05	-4.61251e-05	164.762	-153.75	563	-153.75	164.762
564	4.90682e-05	-4.48983e-05	163.561	-149.661	564	-149.661	163.561
565	4.92243e-05	-4.60988e-05	164.081	-153.663	565	-153.663	164.081
566	5.07529e-05	-4.48826e-05	169.176	-149.609	566	-149.609	169.176
567	4.93193e-05	-4.60703e-05	164.398	-153.568	567	-153.568	164.398
568	5.06183e-05	-4.48673e-05	168.728	-149.558	568	-149.558	168.728
569	4.93169e-05	-4.60695e-05	164.39	-153.565	569	-153.565	164.39
570	4.90782e-05	-4.48212e-05	163.594	-149.404	570	-149.404	163.594
571	4.92796e-05	-4.61751e-05	164.265	-153.917	571	-153.917	164.265
572	5.06419e-05	-4.65973e-05	168.806	-155.324	572	-155.324	168.806
573	4.88747e-05	-4.65068e-05	162.916	-155.023	573	-155.023	162.916
574	4.91252e-05	-4.64345e-05	163.751	-154.782	574	-154.782	163.751
575	4.9054e-05	-4.53337e-05	163.513	-151.112	575	-151.112	163.513
576	4.90232e-05	-4.65228e-05	163.411	-155.076	576	-155.076	163.411
577	5.04195e-05	-4.52892e-05	168.065	-150.964	577	-150.964	168.065
578	4.9005e-05	-4.53563e-05	163.35	-151.188	578	-151.188	163.35
579	4.90796e-05	-4.65439e-05	163.599	-155.146	579	-155.146	163.599
580	4.90935e-05	-4.61766e-05	163.645	-153.922	580	-153.922	163.645
581	4.90023e-05	-4.51821e-05	163.341	-150.607	581	-150.607	163.341
582	4.89556e-05	-4.48541e-05	163.185	-149.514	582	-149.514	163.185
583	4.89586e-05	-4.5191e-05	163.195	-150.637	583	-150.637	163.195
584	5.05481e-05	-4.5088e-05	168.494	-150.293	584	-150.293	168.494
585	5.05605e-05	-4.63005e-05	168.535	-154.335	585	-154.335	168.535
586	4.91238e-05	-4.49643e-05	163.746	-149.881	586	-149.881	163.746
587	4.9184e-05	-4.61138e-05	163.947	-153.713	587	-153.713	163.947
588	4.91762e-05	-4.49124e-05	163.921	-149.708	588	-149.708	163.921
589	4.91578e-05	-4.49164e-05	163.859	-149.721	589	-149.721	163.859
590	4.91842e-05	-4.64011e-05	163.947	-154.67	590	-154.67	163.947
591	4.92213e-05	-4.61208e-05	164.071	-153.736	591	-153.736	164.071
592	5.02974e-05	-4.59207e-05	167.658	-153.069	592	-153.069	167.658
593	4.89425e-05	-4.4825e-05	163.142	-149.417	593	-149.417	163.142
594	4.87712e-05	-4.45566e-05	162.571	-148.522	594	-148.522	162.571
595	4.89136e-05	-4.49403e-05	163.045	-149.801	595	-149.801	163.045
596	5.04795e-05	-4.48039e-05	168.265	-149.346	596	-149.346	168.265
597	5.04847e-05	-4.48181e-05	168.282	-149.394	597	-149.394	168.282
598	5.0558e-05	-4.52482e-05	168.527	-150.827	598	-150.827	168.527
599	4.92369e-05	-4.52377e-05	164.123	-150.792	599	-150.792	164.123
600	5.07124e-05	-4.64787e-05	169.041	-154.929	600	-154.929	169.041
601	4.9538e-05	-4.64828e-05	165.127	-154.943	601	-154.943	165.127
602	4.92341e-05	-4.63005e-05	164.114	-154.335	602	-154.335	164.114
603	4.91713e-05	-4.49143e-05	163.904	-149.714	603	-149.714	163.904
604	5.08356e-05	-4.50617e-05	169.452	-150.206	604	-150.206	169.452
605	4.92719e-05	-4.50796e-05	164.24	-150.265	605	-150.265	164.24
606	5.08467e-05	-4.53288e-05	169.489	-151.096	606	-151.096	169.489
607	4.94763e-05	-4.54629e-05	164.921	-151.543	607	-151.543	164.921
608	4.99203e-05	-4.65581e-05	166.401	-155.194	608	-155.194	166.401
609	4.99164e-05	-4.57457e-05	166.388	-152.486	609	-152.486	166.388
610	5.02023e-05	-4.71397e-05	167.341	-157.132	610	-157.132	167.341
611	5.06367e-05	-4.71317e-05	168.789	-157.106	611	-157.106	168.789
612	5.03517e-05	-4.58436e-05	167.839	-152.812	612	-152.812	167.839
613	5.02219e-05	-4.70562e-05	167.406	-156.854	613	-156.854	167.406
614	5.03417e-05	-4.71787e-05	167.806	-157.262	614	-157.262	167.806
615	5.05402e-05	-4.7229e-05	168.467	-157.43	615	-157.43	168.467
616	5.20184e-05	-4.72659e-05	173.395	-157.553	616	-157.553	173.395
617	5.18667e-05	-4.60188e-05	172.889	-153.396	617	-153.396	172.889
618	5.19565e-05	-4.73361e-05	173.188	-157.787	618	-157.787	173.188
619	5.2185e-05	-4.60844e-05	173.95	-153.615	619	-153.615	173.95
620	5.07282e-05	-4.76929e-05	169.094	-158.976	620	-158.976	169.094
621	5.12094e-05	-4.63865e-05	170.698	-154.622	621	-154.622	170.698
622	5.12894e-05	-4.65215e-05	170.965	-155.072	622	-155.072	170.965
623	5.27812e-05	-4.66079e-05	175.937	-155.36	623	-155.36	175.937
624	5.12958e-05	-4.64968e-05	170.986	-154.989	624	-154.989	170.986
625	5.14474e-05	-4.78327e-05	171.491	-159.442	625	-159.442	171.491
626	5.14583e-05	-4.66102e-05	171.528	-155.367	626	-155.367	171.528
627	5.29271e-05	-4.65266e-05	176.424	-155.089	627	-155.089	176.424
628	5.27577e-05	-4.79257e-05	175.859	-159.752	628	-159.752	175.859
629	5.11942e-05	-4.65811e-05	170.647	-155.27	629	-155.27	170.647
630	5.13428e-05	-4.66288e-05	171.143	-155.429	630	-155.429	171.143
631	5.12563e-05	-4.82471e-05	170.854	-160.824	631	-160.824	170.854
632	5.25728e-05	-4.80603e-05	175.243	-160.201	632	-160.201	175.243
633	5.27067e-05	-4.79733e-05	175.689	-159.911	633	-159.911	175.689
634	5.12854e-05	-4.77919e-05	170.951	-159.306	634	-159.306	170.951
635	5.1226e-05	-4.77802e-05	170.753	-159.267	635	-159.267	170.753
636	5.27179e-05	-4.76166e-05	175.726	-158.722	636	-158.722	175.726
637	5.11773e-05	-4.77432e-05	170.591	-159.144	637	-159.144	170.591
638	5.12453e-05	-4.6667e-05	170.818	-155.557	638	-155.557	170.818
639	5.1385e-05	-4.65422e-05	171.283	-155.141	639	-155.141	171.283
640	5.08653e-05	-4.77287e-05	169.551	-159.096	640	-159.096	169.551
641	5.09719e-05	-4.77484e-05	169.906	-159.161	641	-159.161	169.906
642	5.23622e-05	-4.66429e-05	174.541	-155.476	642	-155.476	174.541
643	5.25645e-05	-4.67966e-05	175.215	-155.989	643	-155.989	175.215
644	5.26019e-05	-4.78247e-05	175.34	-159.416	644	-159.416	175.34
645	5.12458e-05	-4.8034e-05	170.819	-160.113	645	-160.113	170.819
646	5.27879e-05	-4.80827e-05	175.96	-160.276	646	-160.276	175.96
647	5.12285e-05	-4.81102e-05	170.762	-160.367	647	-160.367	170.762
648	5.14038e-05	-4.6949e-05	171.346	-156.497	648	-156.497	171.346
649	5.29615e-05	-4.81723e-05	176.538	-160.574	649	-160.574	176.538
650	5.29358e-05	-4.81512e-05	176.453	-160.504	650	-160.504	176.453
651	5.28753e-05	-4.69542e-05	176.251	-156.514	651	-156.514	176.251
652	5.31302e-05	-4.708e-05	177.101	-156.933	652	-156.933	177.101
653	5.15959e-05	-4.70435e-05	171.986	-156.812	653	-156.812	171.986
654	5.29634e-05	-4.70625e-05	176.545	-156.875	654	-156.875	176.545
655	5.27465e-05	-4.69171e-05	175.822	-156.39	655	-156.39	175.822
656	5.1366e-05	-4.69616e-05	171.22	-156.539	656	-156.539	171.22
657	5.14177e-05	-4.68567e-05	171.392	-156.189	657	-156.189	171.392
658	5.14082e-05	-4.80168e-05	171.361	-160.056	658	-160.056	171.361
659	5.28236e-05	-4.64705e-05	176.079	-154.902	659	-154.902	176.079
660	5.23997e-05	-4.64359e-05	174.666	-154.786	660	-154.786	174.666
661	5.07167e-05	-4.62609e-05	169.056	-154.203	661	-154.203	169.056
662	5.06409e-05	-4.75058e-05	168.803	-158.353	662	-158.353	168.803
663	5.08735e-05	-4.76568e-05	169.578	-158.856	663	-158.856	169.578
664	5.23078e-05	-4.78155e-05	174.359	-159.385	664	-159.385	174.359
665	5.08382e-05	-4.7821e-05	169.461	-159.403	665	-159.403	169.461
666	5.22675e-05	-4.65623e-05	174.225	-155.208	666	-155.208	174.225
667	5.09313e-05	-4.77695e-05	169.771	-159.232	667	-159.232	169.771
668	5.26579e-05	-4.77338e-05	175.526	-159.113	668	-159.113	175.526
669	5.12447e-05	-4.79784e-05	170.816	-159.928	669	-159.928	170.816
670	5.11401e-05	-4.79936e-05	170.467	-159.979	670	-159.979	170.467
671	5.11738e-05	-4.67744e-05	170.579	-155.915	671	-155.915	170.579
672	5.12159e-05	-4.67613e-05	170.72	-155.871	672	-155.871	170.72
673	5.12283e-05	-4.68506e-05	170.761	-156.169	673	-156.169	170.761
674	5.11776e-05	-4.80141e-05	170.592	-160.047	674	-160.047	170.592
675	5.10561e-05	-4.66351e-05	170.187	-155.45	675	-155.45	170.187
676	5.09987e-05	-4.67522e-05	169.996	-155.841	676	-155.841	169.996
677	5.11798e-05	-4.79634e-05	170.599	-159.878	677	-159.878	170.599
678	5.10034e-05	-4.66471e-05	170.011	-155.49	678	-155.49	170.011
679	5.09556e-05	-4.77537e-05	169.852	-159.179	679	-159.179	169.852
680	5.22334e-05	-4.6396e-05	174.111	-154.653	680	-154.653	174.111
681	5.21259e-05	-4.65754e-05	173.753	-155.251	681	-155.251	173.753
682	5.08127e-05	-4.6676e-05	169.376	-155.587	682	-155.587	169.376
683	5.2311e-05	-4.7869e-05	174.37	-159.563	683	-159.563	174.37
684	5.09479e-05	-4.68031e-05	169.826	-156.01	684	-156.01	169.826
685	5.08737e-05	-4.80964e-05	169.579	-160.321	685	-160.321	169.579
686	5.09375e-05	-4.79316e-05	169.792	-159.772	686	-159.772	169.792
687	5.07784e-05	-4.66816e-05	169.261	-155.605	687	-155.605	169.261
688	5.07137e-05	-4.78214e-05	169.046	-159.405	688	-159.405	169.046
689	5.0825e-05	-4.76883e-05	169.417	-158.961	689	-158.961	169.417
690	5.21267e-05	-4.7428e-05	173.756	-158.093	690	-158.093	173.756
691	5.0577e-05	-4.75552e-05	168.59	-158.517	691	-158.517	168.59
692	5.20656e-05	-4.63831e-05	173.552	-154.61	692	-154.61	173.552
693	5.20655e-05	-4.75901e-05	173.552	-158.634	693	-158.634	173.552
694	5.08191e-05	-4.76587e-05	169.397	-158.862	694	-158.862	169.397
695	5.08684e-05	-4.64341e-05	169.561	-154.78	695	-154.78	169.561
696	5.09402e-05	-4.77396e-05	169.801	-159.132	696	-159.132	169.801
697	5.10177e-05	-4.65366e-05	170.059	-155.122	697	-155.122	170.059
698	5.08952e-05	-4.65834e-05	169.651	-155.278	698	-155.278	169.651
699	5.09388e-05	-4.77966e-05	169.796	-159.322	699	-159.322	169.796
700	5.23582e-05	-4.66195e-05	174.527	-155.398	700	-155.398	174.527
701	5.24019e-05	-4.67012e-05	174.673	-155.671	701	-155.671	174.673
702	5.23286e-05	-4.67436e-05	174.429	-155.812	702	-155.812	174.429
703	5.0919e-05	-4.66735e-05	169.73	-155.578	703	-155.578	169.73
704	5.08621e-05	-4.78471e-05	169.54	-159.49	704	-159.49	169.54
705	5.09598e-05	-4.67027e-05	169.866	-155.676	705	-155.676	169.866
706	5.09402e-05	-4.66792e-05	169.801	-155.597	706	-155.597	169.801
707	5.23843e-05	-4.76552e-05	174.614	-158.851	707	-158.851	174.614
708	5.07342e-05	-4.64821e-05	169.114	-154.94	708	-154.94	169.114
709	5.05313e-05	-4.62643e-05	168.438	-154.214	709	-154.214	168.438
710	5.05459e-05	-4.6332e-05	168.486	-154.44	710	-154.44	168.486
711	5.05473e-05	-4.75861e-05	168.491	-158.62	711	-158.62	168.491
712	5.07452e-05	-4.6092e-05	169.151	-153.64	712	-153.64	169.151
713	5.06608e-05	-4.57387e-05	168.869	-152.462	713	-152.462	168.869
714	5.04235e-05	-4.60813e-05	168.078	-153.604	714	-153.604	168.078
715	5.21672e-05	-4.77855e-05	173.891	-159.285	715	-159.285	173.891
716	5.08675e-05	-4.67428e-05	169.558	-155.809	716	-155.809	169.558
717	5.08677e-05	-4.68187e-05	169.559	-156.062	717	-156.062	169.559
718	5.1083e-05	-4.6957e-05	170.277	-156.523	718	-156.523	170.277
719	5.1218e-05	-4.6942e-05	170.727	-156.473	719	-156.473	170.727
720	5.28103e-05	-4.69101e-05	176.034	-156.367	720	-156.367	176.034
721	5.14097e-05	-4.69251e-05	171.366	-156.417	721	-156.417	171.366
722	5.15066e-05	-4.84875e-05	171.689	-161.625	722	-161.625	171.689
723	5.30897e-05	-4.73284e-05	176.966	-157.761	723	-157.761	176.966
724	5.31891e-05	-4.86737e-05	177.297	-162.246	724	-162.246	177.297
725	5.17606e-05	-4.87162e-05	172.535	-162.387	725	-162.387	172.535
726	5.15894e-05	-4.73365e-05	171.965	-157.788	726	-157.788	171.965
727	5.16967e-05	-4.74775e-05	172.322	-158.258	727	-158.258	172.322
728	5.32845e-05	-4.75904e-05	177.615	-158.635	728	-158.635	177.615
729	5.32542e-05	-4.87285e-05	177.514	-162.428	729	-162.428	177.514
730	5.17963e-05	-4.75929e-05	172.654	-158.643	730	-158.643	172.654
731	5.17904e-05	-4.7577e-05	172.635	-158.59	731	-158.59	172.635
732	5.18283e-05	-4.74865e-05	172.761	-158.288	732	-158.288	172.761
733	5.19253e-05	-4.75001e-05	173.084	-158.334	733	-158.334	173.084
734	5.20326e-05	-4.8874e-05	173.442	-162.913	734	-162.913	173.442
735	5.33039e-05	-4.86339e-05	177.68	-162.113	735	-162.113	177.68
736	5.17837e-05	-4.74886e-05	172.612	-158.295	736	-158.295	172.612
737	5.18903e-05	-4.88481e-05	172.968	-162.827	737	-162.827	172.968
738	5.18675e-05	-4.75973e-05	172.892	-158.658	738	-158.658	172.892
739	5.35185e-05	-4.76832e-05	178.395	-158.944	739	-158.944	178.395
740	5.21078e-05	-4.77008e-05	173.693	-159.003	740	-159.003	173.693
741	5.21746e-05	-4.77637e-05	173.915	-159.212	741	-159.212	173.915
742	5.21933e-05	-4.782e-05	173.978	-159.4	742	-159.4	173.978
743	5.22754e-05	-4.90804e-05	174.251	-163.601	743	-163.601	174.251
744	5.383e-05	-4.78225e-05	179.433	-159.408	744	-159.408	179.433
745	5.23498e-05	-4.79565e-05	174.499	-159.855	745	-159.855	174.499
746	5.25028e-05	-4.79513e-05	175.009	-159.838	746	-159.838	175.009
747	5.25162e-05	-4.79557e-05	175.054	-159.852	747	-159.852	175.054
748	5.36744e-05	-4.79006e-05	178.915	-159.669	748	-159.669	178.915
749	5.19915e-05	-4.80465e-05	173.305	-160.155	749	-160.155	173.305
750	5.23487e-05	-4.93612e-05	174.496	-164.537	750	-164.537	174.496
751	5.25425e-05	-4.80937e-05	175.142	-160.312	751	-160.312	175.142
752	5.39715e-05	-4.80028e-05	179.905	-160.009	752	-160.009	179.905
753	5.38538e-05	-4.93271e-05	179.513	-164.424	753	-164.424	179.513
754	5.23647e-05	-4.78491e-05	174.549	-159.497	754	-159.497	174.549
755	5.23007e-05	-4.89903e-05	174.336	-163.301	755	-163.301	174.336
756	5.22955e-05	-4.91992e-05	174.318	-163.997	756	-163.997	174.318
757	5.38296e-05	-4.91303e-05	179.432	-163.768	757	-163.768	179.432
758	5.23748e-05	-4.90794e-05	174.583	-163.598	758	-163.598	174.583
759	5.22717e-05	-4.893e-05	174.239	-163.1	759	-163.1	174.239
760	5.37926e-05	-4.77567e-05	179.309	-159.189	760	-159.189	179.309
761	5.24061e-05	-4.91771e-05	174.687	-163.924	761	-163.924	174.687
762	5.21614e-05	-4.78546e-05	173.871	-159.515	762	-159.515	173.871
763	5.3765e-05	-4.79488e-05	179.217	-159.829	763	-159.829	179.217
764	5.24732e-05	-4.79177e-05	174.911	-159.726	764	-159.726	174.911
765	5.24742e-05	-4.78472e-05	174.914	-159.491	765	-159.491	174.914
766	5.23946e-05	-4.79891e-05	174.649	-159.964	766	-159.964	174.649
767	5.25344e-05	-4.78437e-05	175.115	-159.479	767	-159.479	175.115
768	5.23672e-05	-4.77499e-05	174.557	-159.166	768	-159.166	174.557
769	5.22092e-05	-4.77328e-05	174.031	-159.109	769	-159.109	174.031
770	5.3678e-05	-4.86907e-05	178.927	-162.302	770	-162.302	178.927
771	5.19414e-05	-4.75131e-05	173.138	-158.377	771	-158.377	173.138
772	5.21812e-05	-4.74825e-05	173.937	-158.275	772	-158.275	173.937
773	5.22291e-05	-4.76368e-05	174.097	-158.789	773	-158.789	174.097
774	5.23342e-05	-4.89764e-05	174.447	-163.255	774	-163.255	174.447
775	5.3749e-05	-4.76885e-05	179.163	-158.962	775	-158.962	179.163
776	5.38721e-05	-4.77949e-05	179.574	-159.316	776	-159.316	179.574
777	5.23748e-05	-4.77638e-05	174.583	-159.213	777	-159.213	174.583
778	5.3771e-05	-4.78422e-05	179.237	-159.474	778	-159.474	179.237
779	5.24699e-05	-4.79033e-05	174.9	-159.678	779	-159.678	174.9
780	5.24964e-05	-4.77562e-05	174.988	-159.187	780	-159.187	174.988
781	5.21036e-05	-4.75633e-05	173.679	-158.544	781	-158.544	173.679
782	5.36663e-05	-4.88635e-05	178.888	-162.878	782	-162.878	178.888
783	5.22841e-05	-4.89534e-05	174.28	-163.178	783	-163.178	174.28
784	5.22626e-05	-4.90119e-05	174.209	-163.373	784	-163.373	174.209
785	5.21462e-05	-4.76921e-05	173.821	-158.974	785	-158.974	173.821
786	5.21821e-05	-4.74861e-05	173.94	-158.287	786	-158.287	173.94
787	5.18903e-05	-4.86712e-05	172.968	-162.237	787	-162.237	172.968
788	5.20538e-05	-4.74929e-05	173.513	-158.31	788	-158.31	173.513
789	5.21378e-05	-4.74741e-05	173.793	-158.247	789	-158.247	173.793
790	5.21099e-05	-4.88383e-05	173.7	-162.794	790	-162.794	173.7
791	5.21252e-05	-4.77632e-05	173.751	-159.211	791	-159.211	173.751
792	5.41987e-05	-4.89495e-05	180.662	-163.165	792	-163.165	180.662
793	5.23916e-05	-4.87907e-05	174.639	-162.636	793	-162.636	174.639
794	5.2268e-05	-4.75992e-05	174.227	-158.664	794	-158.664	174.227
795	5.37495e-05	-4.77368e-05	179.165	-159.123	795	-159.123	179.165
796	5.21578e-05	-4.87638e-05	173.859	-162.546	796	-162.546	173.859
797	5.22703e-05	-4.76071e-05	174.234	-158.69	797	-158.69	174.234
798	5.37191e-05	-4.90413e-05	179.064	-163.471	798	-163.471	179.064
799	5.38406e-05	-4.9119e-05	179.469	-163.73	799	-163.73	179.469
800	5.36991e-05	-4.76072e-05	178.997	-158.691	800	-158.691	178.997
801	5.36519e-05	-4.75583e-05	178.84	-158.528	801	-158.528	178.84
802	5.34899e-05	-4.75737e-05	178.3	-158.579	802	-158.579	178.3
803	5.20862e-05	-4.76807e-05	173.621	-158.936	803	-158.936	173.621
804	5.21422e-05	-4.7663e-05	173.807	-158.877	804	-158.877	173.807
805	5.36571e-05	-4.88988e-05	178.857	-162.996	805	-162.996	178.857
806	5.21236e-05	-4.76953e-05	173.745	-158.984	806	-158.984	173.745
807	5.18376e-05	-4.78373e-05	172.792	-159.458	807	-159.458	172.792
808	5.31943e-05	-4.74901e-05	177.314	-158.3	808	-158.3	177.314
809	5.33365e-05	-4.75146e-05	177.788	-158.382	809	-158.382	177.788
810	5.19559e-05	-4.87219e-05	173.186	-162.406	810	-162.406	173.186
811	5.17296e-05	-4.72468e-05	172.432	-157.489	811	-157.489	172.432
812	5.19013e-05	-4.74245e-05	173.004	-158.082	812	-158.082	173.004
813	5.33912e-05	-4.86798e-05	177.971	-162.266	813	-162.266	177.971
814	5.35221e-05	-4.7499e-05	178.407	-158.33	814	-158.33	178.407
815	5.20069e-05	-4.87746e-05	173.356	-162.582	815	-162.582	173.356
816	5.20623e-05	-4.75247e-05	173.541	-158.416	816	-158.416	173.541
817	5.21401e-05	-4.88104e-05	173.8	-162.701	817	-162.701	173.8
818	5.34454e-05	-4.8668e-05	178.151	-162.227	818	-162.227	178.151
819	5.20188e-05	-4.88137e-05	173.396	-162.712	819	-162.712	173.396
820	5.3691e-05	-4.75159e-05	178.97	-158.386	820	-158.386	178.97
821	5.19172e-05	-4.83425e-05	173.057	-161.142	821	-161.142	173.057
822	5.32074e-05	-4.84432e-05	177.358	-161.477	822	-161.477	177.358
823	5.22013e-05	-4.7194e-05	174.004	-157.313	823	-157.313	174.004
824	5.19678e-05	-4.72457e-05	173.226	-157.486	824	-157.486	173.226
825	5.19852e-05	-4.85473e-05	173.284	-161.824	825	-161.824	173.284
826	5.34422e-05	-4.7396e-05	178.141	-157.987	826	-157.987	178.141
827	5.19592e-05	-4.86843e-05	173.197	-162.281	827	-162.281	173.197
828	5.33851e-05	-4.7431e-05	177.95	-158.103	828	-158.103	177.95
829	5.34386e-05	-4.85887e-05	178.129	-161.962	829	-161.962	178.129
830	5.18754e-05	-4.8594e-05	172.918	-161.98	830	-161.98	172.918
831	5.19781e-05	-4.73745e-05	173.26	-157.915	831	-157.915	173.26
832	5.19179e-05	-4.73527e-05	173.06	-157.842	832	-157.842	173.06
833	5.18985e-05	-4.74101e-05	172.995	-158.034	833	-158.034	172.995
834	5.19082e-05	-4.73301e-05	173.027	-157.767	834	-157.767	173.027
835	5.31999e-05	-4.72237e-05	177.333	-157.412	835	-157.412	177.333
836	5.32564e-05	-4.85021e-05	177.521	-161.674	836	-161.674	177.521
837	5.32749e-05	-4.71195e-05	177.583	-157.065	837	-157.065	177.583
838	5.32402e-05	-4.70389e-05	177.467	-156.796	838	-156.796	177.467
839	5.16773e-05	-4.70351e-05	172.258	-156.784	839	-156.784	172.258
840	5.16969e-05	-4.84445e-05	172.323	-161.482	840	-161.482	172.323
841	5.16613e-05	-4.71655e-05	172.204	-157.218	841	-157.218	172.204
842	5.32092e-05	-4.72196e-05	177.364	-157.399	842	-157.399	177.364
843	5.18582e-05	-4.85654e-05	172.861	-161.885	843	-161.885	172.861
844	5.33378e-05	-4.73328e-05	177.793	-157.776	844	-157.776	177.793
845	5.19159e-05	-4.7359e-05	173.053	-157.863	845	-157.863	173.053
846	5.17984e-05	-4.85581e-05	172.661	-161.86	846	-161.86	172.661
847	5.19144e-05	-4.85237e-05	173.048	-161.746	847	-161.746	173.048
848	5.32902e-05	-4.73409e-05	177.634	-157.803	848	-157.803	177.634
849	5.1738e-05	-4.73622e-05	172.46	-157.874	849	-157.874	172.46
850	5.18536e-05	-4.74909e-05	172.845	-158.303	850	-158.303	172.845
851	5.33282e-05	-4.72697e-05	177.761	-157.566	851	-157.566	177.761
852	5.15708e-05	-4.71279e-05	171.903	-157.093	852	-157.093	171.903
853	5.29748e-05	-4.83671e-05	176.583	-161.224	853	-161.224	176.583
854	5.29997e-05	-4.72852e-05	176.666	-157.617	854	-157.617	176.666
855	5.30011e-05	-4.8606e-05	176.67	-162.02	855	-162.02	176.67
856	5.16778e-05	-4.86667e-05	172.259	-162.222	856	-162.222	172.259
857	5.33156e-05	-4.7258e-05	177.719	-157.527	857	-157.527	177.719
858	5.17618e-05	-4.73418e-05	172.539	-157.806	858	-157.806	172.539
859	5.18064e-05	-4.73078e-05	172.688	-157.693	859	-157.693	172.688
860	5.19535e-05	-4.73333e-05	173.178	-157.778	860	-157.778	173.178
861	5.19512e-05	-4.85897e-05	173.171	-161.966	861	-161.966	173.171
862	5.3467e-05	-4.73434e-05	178.223	-157.811	862	-157.811	178.223
863	5.19045e-05	-4.74403e-05	173.015	-158.134	863	-158.134	173.015
864	5.21546e-05	-4.84256e-05	173.849	-161.419	864	-161.419	173.849
865	5.17604e-05	-4.71719e-05	172.535	-157.24	865	-157.24	172.535
866	5.17077e-05	-4.709e-05	172.359	-156.967	866	-156.967	172.359
867	5.17165e-05	-4.72837e-05	172.388	-157.612	867	-157.612	172.388
868	5.32132e-05	-4.73747e-05	177.377	-157.916	868	-157.916	177.377
869	5.31561e-05	-4.71537e-05	177.187	-157.179	869	-157.179	177.187
870	5.16843e-05	-4.82836e-05	172.281	-160.945	870	-160.945	172.281
871	5.17193e-05	-4.84073e-05	172.398	-161.358	871	-161.358	172.398
872	5.32142e-05	-4.72362e-05	177.381	-157.454	872	-157.454	177.381
873	5.16613e-05	-4.84432e-05	172.204	-161.477	873	-161.477	172.204
874	5.18281e-05	-4.84621e-05	172.76	-161.54	874	-161.54	172.76
875	5.17196e-05	-4.71919e-05	172.399	-157.306	875	-157.306	172.399
876	5.17544e-05	-4.85834e-05	172.515	-161.945	876	-161.945	172.515
877	5.3365e-05	-4.72605e-05	177.883	-157.535	877	-157.535	177.883
878	5.19116e-05	-4.74082e-05	173.039	-158.027	878	-158.027	173.039
879	5.32484e-05	-4.83788e-05	177.495	-161.263	879	-161.263	177.495
880	5.16396e-05	-4.84792e-05	172.132	-161.597	880	-161.597	172.132
881	5.17785e-05	-4.84871e-05	172.595	-161.624	881	-161.624	172.595
882	5.1779e-05	-4.84288e-05	172.597	-161.429	882	-161.429	172.597
883	5.19209e-05	-4.7243e-05	173.07	-157.477	883	-157.477	173.07
884	5.33089e-05	-4.73683e-05	177.696	-157.894	884	-157.894	177.696
885	5.1817e-05	-4.87858e-05	172.723	-162.619	885	-162.619	172.723
886	5.18752e-05	-4.8661e-05	172.917	-162.203	886	-162.203	172.917
887	5.34852e-05	-4.75355e-05	178.284	-158.452	887	-158.452	178.284
888	5.19694e-05	-4.74925e-05	173.231	-158.308	888	-158.308	173.231
889	5.34829e-05	-4.7469e-05	178.276	-158.23	889	-158.23	178.276
890	5.18992e-05	-4.87094e-05	172.997	-162.365	890	-162.365	172.997
891	5.20777e-05	-4.88555e-05	173.592	-162.852	891	-162.852	173.592
892	5.20765e-05	-4.74346e-05	173.588	-158.115	892	-158.115	173.588
893	5.19512e-05	-4.74392e-05	173.171	-158.131	893	-158.131	173.171
894	5.18315e-05	-4.73863e-05	172.772	-157.954	894	-157.954	172.772
895	5.17989e-05	-4.72571e-05	172.663	-157.524	895	-157.524	172.663
896	5.18359e-05	-4.7335e-05	172.786	-157.783	896	-157.783	172.786
897	5.3157e-05	-4.71855e-05	177.19	-157.285	897	-157.285	177.19
898	5.17088e-05	-4.85968e-05	172.363	-161.989	898	-161.989	172.363
899	5.16496e-05	-4.73183e-05	172.165	-157.728	899	-157.728	172.165
900	5.15439e-05	-4.71978e-05	171.813	-157.326	900	-157.326	171.813
901	5.31721e-05	-4.86447e-05	177.24	-162.149	901	-162.149	177.24
902	5.14517e-05	-4.85235e-05	171.506	-161.745	902	-161.745	171.506
903	5.30724e-05	-4.72634e-05	176.908	-157.545	903	-157.545	176.908
904	5.32056e-05	-4.85331e-05	177.352	-161.777	904	-161.777	177.352
905	5.16769e-05	-4.85052e-05	172.256	-161.684	905	-161.684	172.256
906	5.32385e-05	-4.73031e-05	177.462	-157.677	906	-157.677	177.462
907	5.1752e-05	-4.7358e-05	172.507	-157.86	907	-157.86	172.507
908	5.19242e-05	-4.74029e-05	173.081	-158.01	908	-158.01	173.081
909	5.19442e-05	-4.8653e-05	173.147	-162.177	909	-162.177	173.147
910	5.33111e-05	-4.72702e-05	177.704	-157.567	910	-157.567	177.704
911	5.17939e-05	-4.73635e-05	172.646	-157.878	911	-157.878	172.646
912	5.16596e-05	-4.83679e-05	172.199	-161.226	912	-161.226	172.199
913	5.16972e-05	-4.71469e-05	172.324	-157.156	913	-157.156	172.324
914	5.17214e-05	-4.84443e-05	172.405	-161.481	914	-161.481	172.405
915	5.17034e-05	-4.84757e-05	172.345	-161.586	915	-161.586	172.345
916	5.17989e-05	-4.73039e-05	172.663	-157.68	916	-157.68	172.663
917	5.33261e-05	-4.86698e-05	177.754	-162.233	917	-162.233	177.754
918	5.18966e-05	-4.74627e-05	172.989	-158.209	918	-158.209	172.989
919	5.17683e-05	-4.85479e-05	172.561	-161.826	919	-161.826	172.561
920	5.1783e-05	-4.73206e-05	172.61	-157.735	920	-157.735	172.61
921	5.33772e-05	-4.74496e-05	177.924	-158.165	921	-158.165	177.924
922	5.29242e-05	-4.84153e-05	176.414	-161.384	922	-161.384	176.414
923	5.1581e-05	-4.71079e-05	171.937	-157.026	923	-157.026	171.937
924	5.30718e-05	-4.71602e-05	176.906	-157.201	924	-157.201	176.906
925	5.16317e-05	-4.82877e-05	172.106	-160.959	925	-160.959	172.106
926	5.16255e-05	-4.7174e-05	172.085	-157.247	926	-157.247	172.085
927	5.16523e-05	-4.70713e-05	172.174	-156.904	927	-156.904	172.174
928	5.15731e-05	-4.83607e-05	171.91	-161.202	928	-161.202	171.91
929	5.16486e-05	-4.71184e-05	172.162	-157.061	929	-157.061	172.162
930	5.1654e-05	-4.83673e-05	172.18	-161.224	930	-161.224	172.18
931	5.14884e-05	-4.83498e-05	171.628	-161.166	931	-161.166	171.628
932	5.15295e-05	-4.69464e-05	171.765	-156.488	932	-156.488	171.765
933	5.15476e-05	-4.80693e-05	171.825	-160.231	933	-160.231	171.825
934	5.14427e-05	-4.81723e-05	171.476	-160.574	934	-160.574	171.476
935	5.15278e-05	-4.8424e-05	171.759	-161.413	935	-161.413	171.759
936	5.15458e-05	-4.69857e-05	171.819	-156.619	936	-156.619	171.819
937	5.15954e-05	-4.71157e-05	171.985	-157.052	937	-157.052	171.985
938	5.31403e-05	-4.71625e-05	177.134	-157.208	938	-157.208	177.134
939	5.30405e-05	-4.85619e-05	176.802	-161.873	939	-161.873	176.802
940	5.16813e-05	-4.73006e-05	172.271	-157.669	940	-157.669	172.271
941	5.33871e-05	-4.85483e-05	177.957	-161.828	941	-161.828	177.957
942	5.18525e-05	-4.74852e-05	172.842	-158.284	942	-158.284	172.842
943	5.20154e-05	-4.87504e-05	173.385	-162.501	943	-162.501	173.385
944	5.20385e-05	-4.84555e-05	173.462	-161.518	944	-161.518	173.462
945	5.19381e-05	-4.72352e-05	173.127	-157.451	945	-157.451	173.127
946	5.18309e-05	-4.7343e-05	172.77	-157.81	946	-157.81	172.77
947	5.33673e-05	-4.7377e-05	177.891	-157.923	947	-157.923	177.891
948	5.34728e-05	-4.88508e-05	178.243	-162.836	948	-162.836	178.243
949	5.3471e-05	-4.87092e-05	178.237	-162.364	949	-162.364	178.237
950	5.18653e-05	-4.88083e-05	172.884	-162.694	950	-162.694	172.884
951	5.19928e-05	-4.76372e-05	173.309	-158.791	951	-158.791	173.309
952	5.22475e-05	-4.76706e-05	174.158	-158.902	952	-158.902	174.158
953	5.19902e-05	-4.74604e-05	173.301	-158.201	953	-158.201	173.301
954	5.19521e-05	-4.75735e-05	173.174	-158.578	954	-158.578	173.174
955	5.21332e-05	-4.87203e-05	173.777	-162.401	955	-162.401	173.777
956	5.35785e-05	-4.86099e-05	178.595	-162.033	956	-162.033	178.595
957	5.17853e-05	-4.85656e-05	172.618	-161.885	957	-161.885	172.618
958	5.33475e-05	-4.73926e-05	177.825	-157.975	958	-157.975	177.825
959	5.1954e-05	-4.86314e-05	173.18	-162.105	959	-162.105	173.18
960	5.20489e-05	-4.75066e-05	173.496	-158.355	960	-158.355	173.496
961	5.21026e-05	-4.75663e-05	173.675	-158.554	961	-158.554	173.675
962	5.21532e-05	-4.76184e-05	173.844	-158.728	962	-158.728	173.844
963	5.38532e-05	-4.90335e-05	179.511	-163.445	963	-163.445	179.511
964	5.24893e-05	-4.89517e-05	174.964	-163.172	964	-163.172	174.964
965	5.24511e-05	-4.77453e-05	174.837	-159.151	965	-159.151	174.837
966	5.23156e-05	-4.88011e-05	174.385	-162.67	966	-162.67	174.385
967	5.21996e-05	-4.88912e-05	173.999	-162.971	967	-162.971	173.999
968	5.21667e-05	-4.88568e-05	173.889	-162.856	968	-162.856	173.889
969	5.36701e-05	-4.89153e-05	178.9	-163.051	969	-163.051	178.9
970	5.23626e-05	-4.88046e-05	174.542	-162.682	970	-162.682	174.542
971	5.22509e-05	-4.89117e-05	174.17	-163.039	971	-163.039	174.17
972	5.37192e-05	-4.73827e-05	179.064	-157.942	972	-157.942	179.064
973	5.19865e-05	-4.85245e-05	173.288	-161.748	973	-161.748	173.288
974	5.19435e-05	-4.73263e-05	173.145	-157.754	974	-157.754	173.145
975	5.35716e-05	-4.84188e-05	178.572	-161.396	975	-161.396	178.572
976	5.17694e-05	-4.7099e-05	172.565	-156.997	976	-156.997	172.565
977	5.16915e-05	-4.84564e-05	172.305	-161.521	977	-161.521	172.305
978	5.33403e-05	-4.73116e-05	177.801	-157.705	978	-157.705	177.801
979	5.20765e-05	-4.73664e-05	173.588	-157.888	979	-157.888	173.588
980	5.21236e-05	-4.74329e-05	173.745	-158.11	980	-158.11	173.745
981	5.35862e-05	-4.75501e-05	178.621	-158.5	981	-158.5	178.621
982	5.2108e-05	-4.77291e-05	173.693	-159.097	982	-159.097	173.693
983	5.22242e-05	-4.76836e-05	174.081	-158.945	983	-158.945	174.081
984	5.19813e-05	-4.87746e-05	173.271	-162.582	984	-162.582	173.271
985	5.35486e-05	-4.87537e-05	178.495	-162.512	985	-162.512	178.495
986	5.35292e-05	-4.73455e-05	178.431	-157.818	986	-157.818	178.431
987	5.19512e-05	-4.74509e-05	173.171	-158.17	987	-158.17	173.171
988	5.1776e-05	-4.73819e-05	172.587	-157.94	988	-157.94	172.587
989	5.16478e-05	-4.84443e-05	172.159	-161.481	989	-161.481	172.159
990	5.16305e-05	-4.83868e-05	172.102	-161.289	990	-161.289	172.102
991	5.18232e-05	-4.84373e-05	172.744	-161.458	991	-161.458	172.744
992	5.18996e-05	-4.86534e-05	172.999	-162.178	992	-162.178	172.999
993	5.19752e-05	-4.73443e-05	173.251	-157.814	993	-157.814	173.251
994	5.21403e-05	-4.83737e-05	173.801	-161.246	994	-161.246	173.801
995	5.18182e-05	-4.7282e-05	172.727	-157.607	995	-157.607	172.727
996	5.16394e-05	-4.7235e-05	172.131	-157.45	996	-157.45	172.131
997	5.19097e-05	-4.84038e-05	173.032	-161.346	997	-161.346	173.032
998	5.33815e-05	-4.73156e-05	177.938	-157.719	998	-157.719	177.938
999	5.33277e-05	-4.84931e-05	177.759	-161.644	999	-161.644	177.759
1000	5.20293e-05	-4.8687e-05	173.431	-162.29	1000	-162.29	173.431
1001	5.19918e-05	-4.76286e-05	173.306	-158.762	1001	-158.762	173.306
1002	5.2169e-05	-4.8806e-05	173.897	-162.687	1002	-162.687	173.897
1003	5.22729e-05	-4.75587e-05	174.243	-158.529	1003	-158.529	174.243
1004	5.20955e-05	-4.87178e-05	173.652	-162.393	1004	-162.393	173.652
1005	5.20688e-05	-4.88506e-05	173.563	-162.835	1005	-162.835	173.563
1006	5.21562e-05	-4.88498e-05	173.854	-162.833	1006	-162.833	173.854
1007	5.22818e-05	-4.76638e-05	174.273	-158.879	1007	-158.879	174.273
1008	5.21182e-05	-4.89452e-05	173.727	-163.151	1008	-163.151	173.727
1009	5.22182e-05	-4.76575e-05	174.061	-158.858	1009	-158.858	174.061
1010	5.21952e-05	-4.87467e-05	173.984	-162.489	1010	-162.489	173.984
1011	5.20802e-05	-4.8717e-05	173.601	-162.39	1011	-162.39	173.601
1012	5.36782e-05	-4.75338e-05	178.927	-158.446	1012	-158.446	178.927
1013	5.18136e-05	-4.72041e-05	172.712	-157.347	1013	-157.347	172.712
1014	5.3397e-05	-4.71237e-05	177.99	-157.079	1014	-157.079	177.99
1015	5.32715e-05	-4.84443e-05	177.572	-161.481	1015	-161.481	177.572
1016	5.3382e-05	-4.71995e-05	177.94	-157.332	1016	-157.332	177.94
1017	5.19973e-05	-4.84744e-05	173.324	-161.581	1017	-161.581	173.324
1018	5.35612e-05	-4.74038e-05	178.537	-158.013	1018	-158.013	178.537
1019	5.21368e-05	-4.88288e-05	173.789	-162.763	1019	-162.763	173.789
1020	5.23133e-05	-4.76111e-05	174.378	-158.704	1020	-158.704	174.378
1021	5.22029e-05	-4.76151e-05	174.01	-158.717	1021	-158.717	174.01
1022	5.22253e-05	-4.88012e-05	174.084	-162.671	1022	-162.671	174.084
1023	5.37977e-05	-4.88824e-05	179.326	-162.941	1023	-162.941	179.326
1024	5.3685e-05	-4.87894e-05	178.95	-162.631	1024	-162.631	178.95
1025	5.21607e-05	-4.75401e-05	173.869	-158.467	1025	-158.467	173.869
1026	5.37439e-05	-4.90189e-05	179.146	-163.396	1026	-163.396	179.146
1027	5.25075e-05	-4.89128e-05	175.025	-163.043	1027	-163.043	175.025
1028	5.35354e-05	-4.85126e-05	178.451	-161.709	1028	-161.709	178.451
1029	5.18595e-05	-4.72396e-05	172.865	-157.465	1029	-157.465	172.865
1030	5.20039e-05	-4.84781e-05	173.346	-161.594	1030	-161.594	173.346
1031	5.20375e-05	-4.73008e-05	173.458	-157.669	1031	-157.669	173.458
1032	5.20135e-05	-4.87168e-05	173.378	-162.389	1032	-162.389	173.378
1033	5.35e-05	-4.75688e-05	178.333	-158.563	1033	-158.563	178.333
1034	5.20849e-05	-4.7469e-05	173.616	-158.23	1034	-158.23	173.616
1035	5.21607e-05	-4.89259e-05	173.869	-163.086	1035	-163.086	173.869
1036	5.37425e-05	-4.78506e-05	179.142	-159.502	1036	-159.502	179.142
1037	5.1895e-05	-4.75577e-05	172.983	-158.526	1037	-158.526	172.983
1038	5.19972e-05	-4.74745e-05	173.324	-158.248	1038	-158.248	173.324
1039	5.38014e-05	-4.87964e-05	179.338	-162.655	1039	-162.655	179.338
1040	5.35976e-05	-4.7495e-05	178.659	-158.317	1040	-158.317	178.659
1041	5.35142e-05	-4.85838e-05	178.381	-161.946	1041	-161.946	178.381
1042	5.20321e-05	-4.87404e-05	173.44	-162.468	1042	-162.468	173.44
1043	5.21481e-05	-4.88463e-05	173.827	-162.821	1043	-162.821	173.827
1044	5.22462e-05	-4.90505e-05	174.154	-163.502	1044	-163.502	174.154
1045	5.38467e-05	-4.77708e-05	179.489	-159.236	1045	-159.236	179.489
1046	5.21875e-05	-4.89458e-05	173.958	-163.153	1046	-163.153	173.958
1047	5.22136e-05	-4.88779e-05	174.045	-162.926	1047	-162.926	174.045
1048	5.2279e-05	-4.78335e-05	174.263	-159.445	1048	-159.445	174.263
1049	5.22974e-05	-4.89785e-05	174.325	-163.262	1049	-163.262	174.325
1050	5.22587e-05	-4.77571e-05	174.196	-159.19	1050	-159.19	174.196
1051	5.23287e-05	-4.90804e-05	174.429	-163.601	1051	-163.601	174.429
1052	5.242e-05	-4.90004e-05	174.733	-163.335	1052	-163.335	174.733
1053	5.35956e-05	-4.73094e-05	178.652	-157.698	1053	-157.698	178.652
1054	5.20846e-05	-4.85582e-05	173.615	-161.861	1054	-161.861	173.615
1055	5.18407e-05	-4.74602e-05	172.802	-158.201	1055	-158.201	172.802
1056	5.19351e-05	-4.74209e-05	173.117	-158.07	1056	-158.07	173.117
1057	5.23918e-05	-4.74827e-05	174.639	-158.276	1057	-158.276	174.639
1058	5.20984e-05	-4.76932e-05	173.661	-158.977	1058	-158.977	173.661
1059	5.21024e-05	-4.77278e-05	173.675	-159.093	1059	-159.093	173.675
1060	5.20686e-05	-4.7645e-05	173.562	-158.817	1060	-158.817	173.562
1061	5.39874e-05	-4.89429e-05	179.958	-163.143	1061	-163.143	179.958
1062	5.23526e-05	-4.90176e-05	174.509	-163.392	1062	-163.392	174.509
1063	5.24768e-05	-4.88723e-05	174.923	-162.908	1063	-162.908	174.923
1064	5.23069e-05	-4.77124e-05	174.356	-159.041	1064	-159.041	174.356
1065	5.38166e-05	-4.78487e-05	179.389	-159.496	1065	-159.496	179.389
1066	5.25582e-05	-4.78348e-05	175.194	-159.449	1066	-159.449	175.194
1067	5.37423e-05	-4.76323e-05	179.141	-158.774	1067	-158.774	179.141
1068	5.20583e-05	-4.74333e-05	173.528	-158.111	1068	-158.111	173.528
1069	5.21955e-05	-4.87223e-05	173.985	-162.408	1069	-162.408	173.985
1070	5.21779e-05	-4.74198e-05	173.926	-158.066	1070	-158.066	173.926
1071	5.18565e-05	-4.72715e-05	172.855	-157.572	1071	-157.572	172.855
1072	5.17848e-05	-4.86018e-05	172.616	-162.006	1072	-162.006	172.616
1073	5.18486e-05	-4.73827e-05	172.829	-157.942	1073	-157.942	172.829
1074	5.35657e-05	-4.85916e-05	178.552	-161.972	1074	-161.972	178.552
1075	5.2049e-05	-4.75332e-05	173.497	-158.444	1075	-158.444	173.497
1076	5.2075e-05	-4.76454e-05	173.583	-158.818	1076	-158.818	173.583
1077	5.22036e-05	-4.77909e-05	174.012	-159.303	1077	-159.303	174.012
1078	5.39348e-05	-4.89829e-05	179.783	-163.276	1078	-163.276	179.783
1079	5.20809e-05	-4.75665e-05	173.603	-158.555	1079	-158.555	173.603
1080	5.21952e-05	-4.75e-05	173.984	-158.333	1080	-158.333	173.984
1081	5.37052e-05	-4.88447e-05	179.017	-162.816	1081	-162.816	179.017
1082	5.22176e-05	-4.88239e-05	174.059	-162.746	1082	-162.746	174.059
1083	5.20435e-05	-4.74561e-05	173.478	-158.187	1083	-158.187	173.478
1084	5.19606e-05	-4.73901e-05	173.202	-157.967	1084	-157.967	173.202
1085	5.19624e-05	-4.86365e-05	173.208	-162.122	1085	-162.122	173.208
1086	5.21288e-05	-4.86895e-05	173.763	-162.298	1086	-162.298	173.763
1087	5.35624e-05	-4.72647e-05	178.541	-157.549	1087	-157.549	178.541
1088	5.34672e-05	-4.85182e-05	178.224	-161.727	1088	-161.727	178.224
1089	5.34197e-05	-4.7224e-05	178.066	-157.413	1089	-157.413	178.066
1090	5.17018e-05	-4.83892e-05	172.339	-161.297	1090	-161.297	172.339
1091	5.18768e-05	-4.70253e-05	172.923	-156.751	1091	-156.751	172.923
1092	5.32657e-05	-4.71049e-05	177.552	-157.016	1092	-157.016	177.552
1093	5.18381e-05	-4.71296e-05	172.794	-157.099	1093	-157.099	172.794
1094	5.21105e-05	-4.71792e-05	173.702	-157.264	1094	-157.264	173.702
1095	5.18946e-05	-4.85503e-05	172.982	-161.834	1095	-161.834	172.982
1096	5.3599e-05	-4.74142e-05	178.663	-158.047	1096	-158.047	178.663
1097	5.22524e-05	-4.727e-05	174.175	-157.567	1097	-157.567	174.175
1098	5.20037e-05	-4.73493e-05	173.346	-157.831	1098	-157.831	173.346
1099	5.21236e-05	-4.7442e-05	173.745	-158.14	1099	-158.14	173.745
1100	5.21145e-05	-4.73835e-05	173.715	-157.945	1100	-157.945	173.715
1101	5.34152e-05	-4.73881e-05	178.051	-157.96	1101	-157.96	178.051
1102	5.22055e-05	-4.87246e-05	174.018	-162.415	1102	-162.415	174.018
1103	5.36854e-05	-4.75532e-05	178.951	-158.511	1103	-158.511	178.951
1104	5.222e-05	-4.75161e-05	174.067	-158.387	1104	-158.387	174.067
1105	5.35181e-05	-4.87685e-05	178.394	-162.562	1105	-162.562	178.394
1106	5.20435e-05	-4.85569e-05	173.478	-161.856	1106	-161.856	173.478
1107	5.20312e-05	-4.72689e-05	173.437	-157.563	1107	-157.563	173.437
1108	5.19666e-05	-4.70762e-05	173.222	-156.921	1108	-156.921	173.222
1109	5.33864e-05	-4.7217e-05	177.955	-157.39	1109	-157.39	177.955
1110	5.33918e-05	-4.83823e-05	177.973	-161.274	1110	-161.274	177.973
1111	5.18255e-05	-4.84556e-05	172.752	-161.519	1111	-161.519	172.752
1112	5.34616e-05	-4.88461e-05	178.205	-162.82	1112	-162.82	178.205
1113	5.34481e-05	-4.72379e-05	178.16	-157.46	1113	-157.46	178.16
1114	5.18255e-05	-4.71212e-05	172.752	-157.071	1114	-157.071	172.752
1115	5.19475e-05	-4.84744e-05	173.158	-161.581	1115	-161.581	173.158
1116	5.33628e-05	-4.72455e-05	177.876	-157.485	1116	-157.485	177.876
1117	5.20734e-05	-4.86292e-05	173.578	-162.097	1117	-162.097	173.578
1118	5.35061e-05	-4.88139e-05	178.354	-162.713	1118	-162.713	178.354
1119	5.36534e-05	-4.88071e-05	178.845	-162.69	1119	-162.69	178.845
1120	5.2145e-05	-4.88418e-05	173.817	-162.806	1120	-162.806	173.817
1121	5.19862e-05	-4.84387e-05	173.287	-161.462	1121	-161.462	173.287
1122	5.20443e-05	-4.74169e-05	173.481	-158.056	1122	-158.056	173.481
1123	5.2073e-05	-4.73196e-05	173.577	-157.732	1123	-157.732	173.577
1124	5.20119e-05	-4.72763e-05	173.373	-157.588	1124	-157.588	173.373
1125	5.18164e-05	-4.71672e-05	172.721	-157.224	1125	-157.224	172.721
1126	5.33286e-05	-4.84631e-05	177.762	-161.544	1126	-161.544	177.762
1127	5.18359e-05	-4.71782e-05	172.786	-157.261	1127	-157.261	172.786
1128	5.31795e-05	-4.7094e-05	177.265	-156.98	1128	-156.98	177.265
1129	5.16547e-05	-4.70748e-05	172.182	-156.916	1129	-156.916	172.182
1130	5.16669e-05	-4.83883e-05	172.223	-161.294	1130	-161.294	172.223
1131	5.3332e-05	-4.84083e-05	177.773	-161.361	1131	-161.361	177.773
1132	5.16577e-05	-4.71619e-05	172.192	-157.206	1132	-157.206	172.192
1133	5.1814e-05	-4.84408e-05	172.713	-161.469	1133	-161.469	172.713
1134	5.33783e-05	-4.84642e-05	177.928	-161.547	1134	-161.547	177.928
1135	5.19277e-05	-4.71535e-05	173.092	-157.178	1135	-157.178	173.092
1136	5.33289e-05	-4.8543e-05	177.763	-161.81	1136	-161.81	177.763
1137	5.19657e-05	-4.8561e-05	173.219	-161.87	1137	-161.87	173.219
1138	5.3247e-05	-4.82723e-05	177.49	-160.908	1138	-160.908	177.49
1139	5.31081e-05	-4.70059e-05	177.027	-156.686	1139	-156.686	177.027
1140	5.31846e-05	-4.70616e-05	177.282	-156.872	1140	-156.872	177.282
1141	5.17009e-05	-4.83466e-05	172.336	-161.155	1141	-161.155	172.336
1142	5.17359e-05	-4.84051e-05	172.453	-161.35	1142	-161.35	172.453
1143	5.17193e-05	-4.70053e-05	172.398	-156.684	1143	-156.684	172.398
1144	5.32592e-05	-4.70817e-05	177.531	-156.939	1144	-156.939	177.531
1145	5.15535e-05	-4.70824e-05	171.845	-156.941	1145	-156.941	171.845
1146	5.16566e-05	-4.81479e-05	172.189	-160.493	1146	-160.493	172.189
1147	5.15906e-05	-4.82043e-05	171.969	-160.681	1147	-160.681	171.969
1148	5.16356e-05	-4.8308e-05	172.119	-161.027	1148	-161.027	172.119
1149	5.30553e-05	-4.83299e-05	176.851	-161.1	1149	-161.1	176.851
1150	5.16321e-05	-4.85023e-05	172.107	-161.674	1150	-161.674	172.107
1151	5.18297e-05	-4.8417e-05	172.766	-161.39	1151	-161.39	172.766
1152	5.2044e-05	-4.71665e-05	173.48	-157.222	1152	-157.222	173.48
1153	5.18406e-05	-4.82938e-05	172.802	-160.979	1153	-160.979	172.802
1154	5.17905e-05	-4.70309e-05	172.635	-156.77	1154	-156.77	172.635
1155	5.29773e-05	-4.84001e-05	176.591	-161.334	1155	-161.334	176.591
1156	5.33073e-05	-4.83304e-05	177.691	-161.101	1156	-161.101	177.691
1157	5.30817e-05	-4.82581e-05	176.939	-160.86	1157	-160.86	176.939
1158	5.16139e-05	-4.82659e-05	172.046	-160.886	1158	-160.886	172.046
1159	5.30025e-05	-4.69652e-05	176.675	-156.551	1159	-156.551	176.675
1160	5.15387e-05	-4.69323e-05	171.796	-156.441	1160	-156.441	171.796
1161	5.29112e-05	-4.68326e-05	176.371	-156.109	1161	-156.109	176.371
1162	5.1271e-05	-4.66594e-05	170.903	-155.531	1162	-155.531	170.903
1163	5.11747e-05	-4.77773e-05	170.582	-159.258	1163	-159.258	170.582
1164	5.26844e-05	-4.78918e-05	175.615	-159.639	1164	-159.639	175.615
1165	5.12089e-05	-4.67041e-05	170.696	-155.68	1165	-155.68	170.696
1166	5.1201e-05	-4.68198e-05	170.67	-156.066	1166	-156.066	170.67
1167	5.28644e-05	-4.69939e-05	176.215	-156.646	1167	-156.646	176.215
1168	5.15569e-05	-4.71396e-05	171.856	-157.132	1168	-157.132	171.856
1169	5.15427e-05	-4.83392e-05	171.809	-161.131	1169	-161.131	171.809
1170	5.16414e-05	-4.7071e-05	172.138	-156.903	1170	-156.903	172.138
1171	5.31392e-05	-4.83281e-05	177.131	-161.094	1171	-161.094	177.131
1172	5.16995e-05	-4.69709e-05	172.332	-156.57	1172	-156.57	172.332
1173	5.31393e-05	-4.83886e-05	177.131	-161.295	1173	-161.295	177.131
1174	5.17967e-05	-4.84547e-05	172.656	-161.516	1174	-161.516	172.656
1175	5.18724e-05	-4.82062e-05	172.908	-160.687	1175	-160.687	172.908
1176	5.31566e-05	-4.68892e-05	177.189	-156.297	1176	-156.297	177.189
1177	5.14229e-05	-4.68153e-05	171.41	-156.051	1177	-156.051	171.41
1178	5.26358e-05	-4.68061e-05	175.453	-156.02	1178	-156.02	175.453
1179	5.12087e-05	-4.79938e-05	170.696	-159.979	1179	-159.979	170.696
1180	5.13603e-05	-4.78621e-05	171.201	-159.54	1180	-159.54	171.201
1181	5.11574e-05	-4.67862e-05	170.525	-155.954	1181	-155.954	170.525
1182	5.12426e-05	-4.81399e-05	170.809	-160.466	1182	-160.466	170.809
1183	5.12103e-05	-4.81422e-05	170.701	-160.474	1183	-160.474	170.701
1184	5.15784e-05	-4.80617e-05	171.928	-160.206	1184	-160.206	171.928
1185	5.27446e-05	-4.7814e-05	175.815	-159.38	1185	-159.38	175.815
1186	5.10923e-05	-4.67151e-05	170.308	-155.717	1186	-155.717	170.308
1187	5.25571e-05	-4.7914e-05	175.19	-159.713	1187	-159.713	175.19
1188	5.12484e-05	-4.66984e-05	170.828	-155.661	1188	-155.661	170.828
1189	5.11322e-05	-4.79353e-05	170.441	-159.784	1189	-159.784	170.441
1190	5.10536e-05	-4.80662e-05	170.179	-160.221	1190	-160.221	170.179
1191	5.13569e-05	-4.67088e-05	171.19	-155.696	1191	-155.696	171.19
1192	5.13594e-05	-4.80119e-05	171.198	-160.04	1192	-160.04	171.198
1193	5.12118e-05	-4.77348e-05	170.706	-159.116	1193	-159.116	170.706
1194	5.10197e-05	-4.63993e-05	170.066	-154.664	1194	-154.664	170.066
1195	5.10251e-05	-4.76601e-05	170.084	-158.867	1195	-158.867	170.084
1196	5.10021e-05	-4.78709e-05	170.007	-159.57	1196	-159.57	170.007
1197	5.09738e-05	-4.6492e-05	169.913	-154.973	1197	-154.973	169.913
1198	5.22966e-05	-4.78284e-05	174.322	-159.428	1198	-159.428	174.322
1199	5.09288e-05	-4.77802e-05	169.763	-159.267	1199	-159.267	169.763
1200	5.24894e-05	-4.66003e-05	174.965	-155.334	1200	-155.334	174.965
1201	5.2419e-05	-4.64394e-05	174.73	-154.798	1201	-154.798	174.73
1202	5.08254e-05	-4.61916e-05	169.418	-153.972	1202	-153.972	169.418
1203	5.22233e-05	-4.62858e-05	174.078	-154.286	1203	-154.286	174.078
1204	5.07349e-05	-4.62275e-05	169.116	-154.092	1204	-154.092	169.116
1205	5.08917e-05	-4.61989e-05	169.639	-153.996	1205	-153.996	169.639
1206	5.0713e-05	-4.62286e-05	169.043	-154.095	1206	-154.095	169.043
1207	5.06715e-05	-4.63276e-05	168.905	-154.425	1207	-154.425	168.905
1208	5.06187e-05	-4.6222e-05	168.729	-154.073	1208	-154.073	168.729
1209	5.21569e-05	-4.63648e-05	173.856	-154.549	1209	-154.549	173.856
1210	5.05532e-05	-4.6249e-05	168.511	-154.163	1210	-154.163	168.511
1211	5.20136e-05	-4.62879e-05	173.379	-154.293	1211	-154.293	173.379
1212	5.06637e-05	-4.63236e-05	168.879	-154.412	1212	-154.412	168.879
1213	5.2331e-05	-4.74255e-05	174.437	-158.085	1213	-158.085	174.437
1214	5.07147e-05	-4.73432e-05	169.049	-157.811	1214	-157.811	169.049
1215	5.20001e-05	-4.73658e-05	173.334	-157.886	1215	-157.886	173.334
1216	5.05108e-05	-4.61672e-05	168.369	-153.891	1216	-153.891	168.369
1217	5.20332e-05	-4.60245e-05	173.444	-153.415	1217	-153.415	173.444
1218	5.05309e-05	-4.59916e-05	168.436	-153.305	1218	-153.305	168.436
1219	5.04907e-05	-4.72405e-05	168.302	-157.468	1219	-157.468	168.302
1220	5.05691e-05	-4.63295e-05	168.564	-154.432	1220	-154.432	168.564
1221	5.05607e-05	-4.76029e-05	168.536	-158.676	1221	-158.676	168.536
1222	5.04858e-05	-4.75809e-05	168.286	-158.603	1222	-158.603	168.286
1223	5.07902e-05	-4.77759e-05	169.301	-159.253	1223	-159.253	169.301
1224	5.2336e-05	-4.7662e-05	174.453	-158.873	1224	-158.873	174.453
1225	5.09579e-05	-4.65604e-05	169.86	-155.201	1225	-155.201	169.86
1226	5.11047e-05	-4.7735e-05	170.349	-159.117	1226	-159.117	170.349
1227	5.11831e-05	-4.65477e-05	170.61	-155.159	1227	-155.159	170.61
1228	5.10056e-05	-4.75489e-05	170.019	-158.496	1228	-158.496	170.019
1229	5.22413e-05	-4.75758e-05	174.138	-158.586	1229	-158.586	174.138
1230	5.08619e-05	-4.6423e-05	169.54	-154.743	1230	-154.743	169.54
1231	5.25047e-05	-4.63945e-05	175.016	-154.648	1231	-154.648	175.016
1232	5.10473e-05	-4.64008e-05	170.158	-154.669	1232	-154.669	170.158
1233	5.07681e-05	-4.63569e-05	169.227	-154.523	1233	-154.523	169.227
1234	5.23942e-05	-4.63654e-05	174.647	-154.551	1234	-154.551	174.647
1235	5.08374e-05	-4.76148e-05	169.458	-158.716	1235	-158.716	169.458
1236	5.0876e-05	-4.77034e-05	169.587	-159.011	1236	-159.011	169.587
1237	5.08952e-05	-4.75766e-05	169.651	-158.589	1237	-158.589	169.651
1238	5.07748e-05	-4.74594e-05	169.249	-158.198	1238	-158.198	169.249
1239	5.21972e-05	-4.63259e-05	173.991	-154.42	1239	-154.42	173.991
1240	5.05912e-05	-4.74734e-05	168.637	-158.245	1240	-158.245	168.637
1241	5.20248e-05	-4.75212e-05	173.416	-158.404	1241	-158.404	173.416
1242	5.07151e-05	-4.6228e-05	169.05	-154.093	1242	-154.093	169.05
1243	5.07275e-05	-4.7441e-05	169.092	-158.137	1243	-158.137	169.092
1244	5.06424e-05	-4.62814e-05	168.808	-154.271	1244	-154.271	168.808
1245	5.2112e-05	-4.75861e-05	173.707	-158.62	1245	-158.62	173.707
1246	5.06869e-05	-4.76216e-05	168.956	-158.739	1246	-158.739	168.956
1247	5.03321e-05	-4.62949e-05	167.774	-154.316	1247	-154.316	167.774
1248	5.19691e-05	-4.62856e-05	173.23	-154.285	1248	-154.285	173.23
1249	5.21079e-05	-4.62877e-05	173.693	-154.292	1249	-154.292	173.693
1250	5.05768e-05	-4.75797e-05	168.589	-158.599	1250	-158.599	168.589
1251	5.20969e-05	-4.64626e-05	173.656	-154.875	1251	-154.875	173.656
1252	5.07358e-05	-4.63782e-05	169.119	-154.594	1252	-154.594	169.119
1253	5.08147e-05	-4.64187e-05	169.382	-154.729	1253	-154.729	169.382
1254	5.22545e-05	-4.75308e-05	174.182	-158.436	1254	-158.436	174.182
1255	5.21572e-05	-4.63916e-05	173.857	-154.639	1255	-154.639	173.857
1256	5.08331e-05	-4.6434e-05	169.444	-154.78	1256	-154.78	169.444
1257	5.06018e-05	-4.62223e-05	168.673	-154.074	1257	-154.074	168.673
1258	5.19579e-05	-4.73849e-05	173.193	-157.95	1258	-157.95	173.193
1259	5.05805e-05	-4.61452e-05	168.602	-153.817	1259	-153.817	168.602
1260	5.19898e-05	-4.61824e-05	173.299	-153.941	1260	-153.941	173.299
1261	5.20662e-05	-4.74643e-05	173.554	-158.214	1261	-158.214	173.554
1262	5.06129e-05	-4.62469e-05	168.71	-154.156	1262	-154.156	168.71
1263	5.07676e-05	-4.63369e-05	169.225	-154.456	1263	-154.456	169.225
1264	5.20913e-05	-4.75493e-05	173.638	-158.498	1264	-158.498	173.638
1265	5.07135e-05	-4.7592e-05	169.045	-158.64	1265	-158.64	169.045
1266	5.07403e-05	-4.65306e-05	169.134	-155.102	1266	-155.102	169.134
1267	5.11154e-05	-4.75694e-05	170.385	-158.565	1267	-158.565	170.385
1268	5.2423e-05	-4.76973e-05	174.743	-158.991	1268	-158.991	174.743
1269	5.07504e-05	-4.64247e-05	169.168	-154.749	1269	-154.749	169.168
1270	5.07007e-05	-4.64061e-05	169.002	-154.687	1270	-154.687	169.002
1271	5.23034e-05	-4.64289e-05	174.345	-154.763	1271	-154.763	174.345
1272	5.08052e-05	-4.76154e-05	169.351	-158.718	1272	-158.718	169.351
1273	5.08912e-05	-4.76205e-05	169.637	-158.735	1273	-158.735	169.637
1274	5.08667e-05	-4.65568e-05	169.556	-155.189	1274	-155.189	169.556
1275	5.09708e-05	-4.65129e-05	169.903	-155.043	1275	-155.043	169.903
1276	5.08584e-05	-4.66148e-05	169.528	-155.383	1276	-155.383	169.528
1277	5.08753e-05	-4.64842e-05	169.584	-154.947	1277	-154.947	169.584
1278	5.24529e-05	-4.6756e-05	174.843	-155.853	1278	-155.853	174.843
1279	5.10501e-05	-4.65796e-05	170.167	-155.265	1279	-155.265	170.167
1280	5.09586e-05	-4.78561e-05	169.862	-159.52	1280	-159.52	169.862
1281	5.09083e-05	-4.78522e-05	169.694	-159.507	1281	-159.507	169.694
1282	5.23722e-05	-4.66919e-05	174.574	-155.64	1282	-155.64	174.574
1283	5.09081e-05	-4.65889e-05	169.694	-155.296	1283	-155.296	169.694
1284	5.1058e-05	-4.66465e-05	170.193	-155.488	1284	-155.488	170.193
1285	5.1076e-05	-4.66321e-05	170.253	-155.44	1285	-155.44	170.253
1286	5.26896e-05	-4.67398e-05	175.632	-155.799	1286	-155.799	175.632
1287	5.1143e-05	-4.66518e-05	170.477	-155.506	1287	-155.506	170.477
1288	5.1049e-05	-4.79331e-05	170.163	-159.777	1288	-159.777	170.163
1289	5.25076e-05	-4.7789e-05	175.025	-159.297	1289	-159.297	175.025
1290	5.24288e-05	-4.66575e-05	174.763	-155.525	1290	-155.525	174.763
1291	5.25481e-05	-4.78733e-05	175.16	-159.578	1291	-159.578	175.16
1292	5.11355e-05	-4.66157e-05	170.452	-155.386	1292	-155.386	170.452
1293	5.11229e-05	-4.68367e-05	170.41	-156.122	1293	-156.122	170.41
1294	5.0981e-05	-4.80788e-05	169.937	-160.263	1294	-160.263	169.937
1295	5.23999e-05	-4.67457e-05	174.666	-155.819	1295	-155.819	174.666
1296	5.07455e-05	-4.64072e-05	169.152	-154.691	1296	-154.691	169.152
1297	5.0706e-05	-4.75731e-05	169.02	-158.577	1297	-158.577	169.02
1298	5.21436e-05	-4.63816e-05	173.812	-154.605	1298	-154.605	173.812
1299	5.20879e-05	-4.64314e-05	173.626	-154.771	1299	-154.771	173.626
1300	5.06279e-05	-4.65591e-05	168.76	-155.197	1300	-155.197	168.76
1301	5.07802e-05	-4.64574e-05	169.267	-154.858	1301	-154.858	169.267
1302	5.22636e-05	-4.65022e-05	174.212	-155.007	1302	-155.007	174.212
1303	5.24108e-05	-4.7749e-05	174.703	-159.163	1303	-159.163	174.703
1304	5.25052e-05	-4.64578e-05	175.017	-154.859	1304	-154.859	175.017
1305	5.24809e-05	-4.6568e-05	174.936	-155.227	1305	-155.227	174.936
1306	5.09367e-05	-4.65006e-05	169.789	-155.002	1306	-155.002	169.789
1307	5.21249e-05	-4.64477e-05	173.75	-154.826	1307	-154.826	173.75
1308	5.08917e-05	-4.76228e-05	169.639	-158.743	1308	-158.743	169.639
1309	5.22169e-05	-4.77389e-05	174.056	-159.13	1309	-159.13	174.056
1310	5.06425e-05	-4.64437e-05	168.808	-154.812	1310	-154.812	168.808
1311	5.08074e-05	-4.78908e-05	169.358	-159.636	1311	-159.636	169.358
1312	5.09957e-05	-4.79444e-05	169.986	-159.815	1312	-159.815	169.986
1313	5.11003e-05	-4.67476e-05	170.334	-155.825	1313	-155.825	170.334
1314	5.11682e-05	-4.7883e-05	170.561	-159.61	1314	-159.61	170.561
1315	5.08989e-05	-4.77402e-05	169.663	-159.134	1315	-159.134	169.663
1316	5.2448e-05	-4.66547e-05	174.827	-155.516	1316	-155.516	174.827
1317	5.10879e-05	-4.67296e-05	170.293	-155.765	1317	-155.765	170.293
1318	5.10713e-05	-4.67216e-05	170.238	-155.739	1318	-155.739	170.238
1319	5.23524e-05	-4.67117e-05	174.508	-155.706	1319	-155.706	174.508
1320	5.2378e-05	-4.66311e-05	174.593	-155.437	1320	-155.437	174.593
1321	5.09941e-05	-4.76166e-05	169.98	-158.722	1321	-158.722	169.98
1322	5.22595e-05	-4.63263e-05	174.198	-154.421	1322	-154.421	174.198
1323	5.20901e-05	-4.65513e-05	173.634	-155.171	1323	-155.171	173.634
1324	5.04702e-05	-4.76542e-05	168.234	-158.847	1324	-158.847	168.234
1325	5.05036e-05	-4.63432e-05	168.345	-154.477	1325	-154.477	168.345
1326	5.19781e-05	-4.63677e-05	173.26	-154.559	1326	-154.559	173.26
1327	5.04168e-05	-4.76152e-05	168.056	-158.717	1327	-158.717	168.056
1328	5.18492e-05	-4.62383e-05	172.831	-154.128	1328	-154.128	172.831
1329	5.20069e-05	-4.62292e-05	173.356	-154.097	1329	-154.097	173.356
1330	5.1934e-05	-4.62632e-05	173.113	-154.211	1330	-154.211	173.113
1331	5.05933e-05	-4.75251e-05	168.644	-158.417	1331	-158.417	168.644
1332	5.06164e-05	-4.62666e-05	168.721	-154.222	1332	-154.222	168.721
1333	5.07174e-05	-4.76063e-05	169.058	-158.688	1333	-158.688	169.058
1334	5.21344e-05	-4.65139e-05	173.781	-155.046	1334	-155.046	173.781
1335	5.0919e-05	-4.77194e-05	169.73	-159.065	1335	-159.065	169.73
1336	5.23814e-05	-4.77712e-05	174.605	-159.237	1336	-159.237	174.605
1337	5.24966e-05	-4.65712e-05	174.989	-155.237	1337	-155.237	174.989
1338	5.09351e-05	-4.64407e-05	169.784	-154.802	1338	-154.802	169.784
1339	5.08499e-05	-4.64088e-05	169.5	-154.696	1339	-154.696	169.5
1340	5.08019e-05	-4.76422e-05	169.34	-158.807	1340	-158.807	169.34
1341	5.21198e-05	-4.74243e-05	173.733	-158.081	1341	-158.081	173.733
1342	5.06785e-05	-4.7537e-05	168.928	-158.457	1342	-158.457	168.928
1343	5.06507e-05	-4.63324e-05	168.836	-154.441	1343	-154.441	168.836
1344	5.05884e-05	-4.74247e-05	168.628	-158.082	1344	-158.082	168.628
1345	5.21605e-05	-4.64171e-05	173.868	-154.724	1345	-154.724	173.868
1346	5.08058e-05	-4.6497e-05	169.353	-154.99	1346	-154.99	169.353
1347	5.08096e-05	-4.6283e-05	169.365	-154.277	1347	-154.277	169.365
1348	5.06402e-05	-4.61936e-05	168.801	-153.979	1348	-153.979	168.801
1349	5.05379e-05	-4.7554e-05	168.46	-158.513	1349	-158.513	168.46
1350	5.06967e-05	-4.61725e-05	168.989	-153.908	1350	-153.908	168.989
1351	5.2116e-05	-4.62185e-05	173.72	-154.062	1351	-154.062	173.72
1352	5.06474e-05	-4.62689e-05	168.825	-154.23	1352	-154.23	168.825
1353	5.20755e-05	-4.64032e-05	173.585	-154.677	1353	-154.677	173.585
1354	5.05397e-05	-4.63e-05	168.466	-154.333	1354	-154.333	168.466
1355	5.19952e-05	-4.61066e-05	173.317	-153.689	1355	-153.689	173.317
1356	5.1847e-05	-4.61028e-05	172.823	-153.676	1356	-153.676	172.823
1357	5.19138e-05	-4.71475e-05	173.046	-157.158	1357	-157.158	173.046
1358	5.18436e-05	-4.72924e-05	172.812	-157.641	1358	-157.641	172.812
1359	5.04546e-05	-4.61378e-05	168.182	-153.793	1359	-153.793	168.182
1360	5.05914e-05	-4.74377e-05	168.638	-158.126	1360	-158.126	168.638
1361	5.06521e-05	-4.6203e-05	168.84	-154.01	1361	-154.01	168.84
1362	5.05885e-05	-4.62675e-05	168.628	-154.225	1362	-154.225	168.628
1363	5.22161e-05	-4.76088e-05	174.054	-158.696	1363	-158.696	174.054
1364	5.0821e-05	-4.7717e-05	169.403	-159.057	1364	-159.057	169.403
1365	5.07109e-05	-4.74924e-05	169.036	-158.308	1365	-158.308	169.036
1366	5.06442e-05	-4.63337e-05	168.814	-154.446	1366	-154.446	168.814
1367	5.2013e-05	-4.62793e-05	173.377	-154.264	1367	-154.264	173.377
1368	5.06374e-05	-4.62478e-05	168.791	-154.159	1368	-154.159	168.791
1369	5.05785e-05	-4.76187e-05	168.595	-158.729	1369	-158.729	168.595
1370	5.20476e-05	-4.63997e-05	173.492	-154.666	1370	-154.666	173.492
1371	5.07105e-05	-4.62742e-05	169.035	-154.247	1371	-154.247	169.035
1372	5.06025e-05	-4.75904e-05	168.675	-158.635	1372	-158.635	168.675
1373	5.21416e-05	-4.75897e-05	173.805	-158.632	1373	-158.632	173.805
1374	5.19561e-05	-4.62679e-05	173.187	-154.226	1374	-154.226	173.187
1375	5.07004e-05	-4.75132e-05	169.001	-158.377	1375	-158.377	169.001
1376	5.05798e-05	-4.63269e-05	168.599	-154.423	1376	-154.423	168.599
1377	5.07567e-05	-4.63978e-05	169.189	-154.659	1377	-154.659	169.189
1378	5.20986e-05	-4.75879e-05	173.662	-158.626	1378	-158.626	173.662
1379	5.07237e-05	-4.6278e-05	169.079	-154.26	1379	-154.26	169.079
1380	5.2266e-05	-4.61526e-05	174.22	-153.842	1380	-153.842	174.22
1381	5.07536e-05	-4.72556e-05	169.179	-157.519	1381	-157.519	169.179
1382	5.2147e-05	-4.73092e-05	173.823	-157.697	1382	-157.697	173.823
1383	5.0581e-05	-4.74326e-05	168.603	-158.109	1383	-158.109	168.603
1384	5.06636e-05	-4.74383e-05	168.879	-158.128	1384	-158.128	168.879
1385	5.07494e-05	-4.75602e-05	169.165	-158.534	1385	-158.534	169.165
1386	5.09327e-05	-4.64703e-05	169.776	-154.901	1386	-154.901	169.776
1387	5.08907e-05	-4.6348e-05	169.636	-154.493	1387	-154.493	169.636
1388	5.07967e-05	-4.6412e-05	169.322	-154.707	1388	-154.707	169.322
1389	5.21762e-05	-4.64833e-05	173.921	-154.944	1389	-154.944	173.921
1390	5.08488e-05	-4.64713e-05	169.496	-154.904	1390	-154.904	169.496
1391	5.07387e-05	-4.62793e-05	169.129	-154.264	1391	-154.264	169.129
1392	5.20071e-05	-4.61239e-05	173.357	-153.746	1392	-153.746	173.357
1393	5.0511e-05	-4.72858e-05	168.37	-157.619	1393	-157.619	168.37
1394	5.03461e-05	-4.58932e-05	167.82	-152.977	1394	-152.977	167.82
1395	5.17869e-05	-4.59295e-05	172.623	-153.098	1395	-153.098	172.623
1396	5.02005e-05	-4.70607e-05	167.335	-156.869	1396	-156.869	167.335
1397	5.03615e-05	-4.60528e-05	167.872	-153.509	1397	-153.509	167.872
1398	5.03449e-05	-4.60682e-05	167.816	-153.561	1398	-153.561	167.816
1399	5.04172e-05	-4.61003e-05	168.057	-153.668	1399	-153.668	168.057
1400	5.06087e-05	-4.73611e-05	168.696	-157.87	1400	-157.87	168.696
1401	5.04827e-05	-4.63799e-05	168.276	-154.6	1401	-154.6	168.276
1402	5.06591e-05	-4.6308e-05	168.864	-154.36	1402	-154.36	168.864
1403	5.02859e-05	-4.73609e-05	167.62	-157.87	1403	-157.87	167.62
1404	5.03621e-05	-4.60743e-05	167.874	-153.581	1404	-153.581	167.874
1405	5.18867e-05	-4.6115e-05	172.956	-153.717	1405	-153.717	172.956
1406	5.03444e-05	-4.73459e-05	167.815	-157.82	1406	-157.82	167.815
1407	5.20341e-05	-4.6119e-05	173.447	-153.73	1407	-153.73	173.447
1408	5.03844e-05	-4.73983e-05	167.948	-157.994	1408	-157.994	167.948
1409	5.17477e-05	-4.73248e-05	172.492	-157.749	1409	-157.749	172.492
1410	5.17201e-05	-4.59882e-05	172.4	-153.294	1410	-153.294	172.4
1411	5.03423e-05	-4.58668e-05	167.808	-152.889	1411	-152.889	167.808
1412	5.03115e-05	-4.60306e-05	167.705	-153.435	1412	-153.435	167.705
1413	5.02838e-05	-4.73088e-05	167.613	-157.696	1413	-157.696	167.613
1414	5.04625e-05	-4.71953e-05	168.208	-157.318	1414	-157.318	168.208
1415	5.03491e-05	-4.71692e-05	167.83	-157.231	1415	-157.231	167.83
1416	5.14474e-05	-4.70873e-05	171.491	-156.958	1416	-156.958	171.491
1417	5.02882e-05	-4.71881e-05	167.627	-157.294	1417	-157.294	167.627
1418	5.02856e-05	-4.72378e-05	167.619	-157.459	1418	-157.459	167.619
1419	5.01349e-05	-4.71723e-05	167.116	-157.241	1419	-157.241	167.116
1420	5.04229e-05	-4.61518e-05	168.076	-153.839	1420	-153.839	168.076
1421	5.03958e-05	-4.72062e-05	167.986	-157.354	1421	-157.354	167.986
1422	5.16661e-05	-4.7012e-05	172.22	-156.707	1422	-156.707	172.22
1423	5.14846e-05	-4.58102e-05	171.615	-152.701	1423	-152.701	171.615
1424	5.01532e-05	-4.58073e-05	167.177	-152.691	1424	-152.691	167.177
1425	5.16848e-05	-4.71194e-05	172.283	-157.065	1425	-157.065	172.283
1426	5.01527e-05	-4.73309e-05	167.176	-157.77	1426	-157.77	167.176
1427	5.00305e-05	-4.58362e-05	166.768	-152.787	1427	-152.787	166.768
1428	5.00866e-05	-4.58425e-05	166.955	-152.808	1428	-152.808	166.955
1429	5.01679e-05	-4.71637e-05	167.226	-157.212	1429	-157.212	167.226
1430	5.02257e-05	-4.60141e-05	167.419	-153.38	1430	-153.38	167.419
1431	5.16501e-05	-4.71727e-05	172.167	-157.242	1431	-157.242	172.167
1432	5.02392e-05	-4.58111e-05	167.464	-152.704	1432	-152.704	167.464
1433	5.01502e-05	-4.60425e-05	167.167	-153.475	1433	-153.475	167.167
1434	5.03302e-05	-4.60958e-05	167.767	-153.653	1434	-153.653	167.767
1435	5.03988e-05	-4.72183e-05	167.996	-157.394	1435	-157.394	167.996
1436	5.18483e-05	-4.71594e-05	172.828	-157.198	1436	-157.198	172.828
1437	5.16431e-05	-4.71257e-05	172.144	-157.086	1437	-157.086	172.144
1438	5.00824e-05	-4.72357e-05	166.941	-157.452	1438	-157.452	166.941
1439	5.14825e-05	-4.70549e-05	171.608	-156.85	1439	-156.85	171.608
1440	5.01476e-05	-4.71735e-05	167.159	-157.245	1440	-157.245	167.159
1441	5.0323e-05	-4.70143e-05	167.743	-156.714	1441	-156.714	167.743
1442	5.00773e-05	-4.69392e-05	166.924	-156.464	1442	-156.464	166.924
1443	5.00394e-05	-4.6901e-05	166.798	-156.337	1443	-156.337	166.798
1444	5.13593e-05	-4.57262e-05	171.198	-152.421	1444	-152.421	171.198
1445	5.01844e-05	-4.70619e-05	167.281	-156.873	1445	-156.873	167.281
1446	5.02582e-05	-4.59802e-05	167.527	-153.267	1446	-153.267	167.527
1447	5.02952e-05	-4.71641e-05	167.651	-157.214	1447	-157.214	167.651
1448	5.16596e-05	-4.58027e-05	172.199	-152.676	1448	-152.676	172.199
1449	5.02191e-05	-4.59099e-05	167.397	-153.033	1449	-153.033	167.397
1450	5.02188e-05	-4.59177e-05	167.396	-153.059	1450	-153.059	167.396
1451	5.02941e-05	-4.58985e-05	167.647	-152.995	1451	-152.995	167.647
1452	5.03076e-05	-4.58116e-05	167.692	-152.705	1452	-152.705	167.692
1453	5.03275e-05	-4.5939e-05	167.758	-153.13	1453	-153.13	167.758
1454	5.00123e-05	-4.68604e-05	166.708	-156.201	1454	-156.201	166.708
1455	5.13854e-05	-4.68887e-05	171.285	-156.296	1455	-156.296	171.285
1456	5.12942e-05	-4.56562e-05	170.981	-152.187	1456	-152.187	170.981
1457	4.99933e-05	-4.68727e-05	166.644	-156.242	1457	-156.242	166.644
1458	5.00459e-05	-4.58312e-05	166.82	-152.771	1458	-152.771	166.82
1459	5.01033e-05	-4.57411e-05	167.011	-152.47	1459	-152.47	167.011
1460	5.01691e-05	-4.70439e-05	167.23	-156.813	1460	-156.813	167.23
1461	5.16645e-05	-4.58455e-05	172.215	-152.818	1461	-152.818	172.215
1462	5.03137e-05	-4.57961e-05	167.712	-152.654	1462	-152.654	167.712
1463	5.16416e-05	-4.5981e-05	172.139	-153.27	1463	-153.27	172.139
1464	5.03104e-05	-4.71709e-05	167.701	-157.236	1464	-157.236	167.701
1465	5.03241e-05	-4.58379e-05	167.747	-152.793	1465	-152.793	167.747
1466	5.02091e-05	-4.59109e-05	167.364	-153.036	1466	-153.036	167.364
1467	5.02341e-05	-4.58681e-05	167.447	-152.894	1467	-152.894	167.447
1468	5.01121e-05	-4.58512e-05	167.04	-152.837	1468	-152.837	167.04
1469	5.01634e-05	-4.57683e-05	167.211	-152.561	1469	-152.561	167.211
1470	4.98623e-05	-4.56412e-05	166.208	-152.137	1470	-152.137	166.208
1471	4.98788e-05	-4.55762e-05	166.263	-151.921	1471	-151.921	166.263
1472	5.12342e-05	-4.68317e-05	170.781	-156.106	1472	-156.106	170.781
1473	5.12752e-05	-4.69064e-05	170.917	-156.355	1473	-156.355	170.917
1474	5.00065e-05	-4.69374e-05	166.688	-156.458	1474	-156.458	166.688
1475	5.02535e-05	-4.70738e-05	167.512	-156.913	1475	-156.913	167.512
1476	5.04053e-05	-4.57682e-05	168.018	-152.561	1476	-152.561	168.018
1477	5.0374e-05	-4.69355e-05	167.913	-156.452	1477	-156.452	167.913
1478	5.00001e-05	-4.5489e-05	166.667	-151.63	1478	-151.63	166.667
1479	4.99253e-05	-4.53757e-05	166.418	-151.252	1479	-151.252	166.418
1480	5.00711e-05	-4.66841e-05	166.904	-155.614	1480	-155.614	166.904
1481	5.00736e-05	-4.66147e-05	166.912	-155.382	1481	-155.382	166.912
1482	4.96895e-05	-4.54871e-05	165.632	-151.624	1482	-151.624	165.632
1483	4.97844e-05	-4.66931e-05	165.948	-155.644	1483	-155.644	165.948
1484	4.97955e-05	-4.5538e-05	165.985	-151.793	1484	-151.793	165.985
1485	5.10986e-05	-4.53964e-05	170.329	-151.321	1485	-151.321	170.329
1486	4.98921e-05	-4.54848e-05	166.307	-151.616	1486	-151.616	166.307
1487	4.98187e-05	-4.54462e-05	166.062	-151.487	1487	-151.487	166.062
1488	5.11199e-05	-4.66014e-05	170.4	-155.338	1488	-155.338	170.4
1489	4.98374e-05	-4.68567e-05	166.125	-156.189	1489	-156.189	166.125
1490	4.9871e-05	-4.67291e-05	166.237	-155.764	1490	-155.764	166.237
1491	4.99974e-05	-4.56841e-05	166.658	-152.28	1491	-152.28	166.658
1492	4.99933e-05	-4.57161e-05	166.644	-152.387	1492	-152.387	166.644
1493	5.01009e-05	-4.56551e-05	167.003	-152.184	1493	-152.184	167.003
1494	4.99593e-05	-4.67757e-05	166.531	-155.919	1494	-155.919	166.531
1495	5.11518e-05	-4.54301e-05	170.506	-151.434	1495	-151.434	170.506
1496	4.97657e-05	-4.56208e-05	165.886	-152.069	1496	-152.069	165.886
1497	4.95751e-05	-4.56078e-05	165.25	-152.026	1497	-152.026	165.25
1498	4.95093e-05	-4.54122e-05	165.031	-151.374	1498	-151.374	165.031
1499	4.96018e-05	-4.52469e-05	165.339	-150.823	1499	-150.823	165.339
1500	5.10754e-05	-4.54379e-05	170.251	-151.46	1500	-151.46	170.251
1501	4.96584e-05	-4.53468e-05	165.528	-151.156	1501	-151.156	165.528
1502	4.95906e-05	-4.50986e-05	165.302	-150.329	1502	-150.329	165.302
1503	4.97209e-05	-4.64192e-05	165.736	-154.731	1503	-154.731	165.736
1504	5.09796e-05	-4.52448e-05	169.932	-150.816	1504	-150.816	169.932
1505	4.96733e-05	-4.53387e-05	165.578	-151.129	1505	-151.129	165.578
1506	5.10084e-05	-4.66913e-05	170.028	-155.638	1506	-155.638	170.028
1507	4.97828e-05	-4.66016e-05	165.943	-155.339	1507	-155.339	165.943
1508	4.96685e-05	-4.67639e-05	165.562	-155.88	1508	-155.88	165.562
1509	4.97531e-05	-4.67645e-05	165.844	-155.882	1509	-155.882	165.844
1510	4.96614e-05	-4.54405e-05	165.538	-151.468	1510	-151.468	165.538
1511	4.9497e-05	-4.65365e-05	164.99	-155.122	1511	-155.122	164.99
1512	4.95102e-05	-4.65101e-05	165.034	-155.034	1512	-155.034	165.034
1513	4.93403e-05	-4.52066e-05	164.468	-150.689	1513	-150.689	164.468
1514	5.08392e-05	-4.53379e-05	169.464	-151.126	1514	-151.126	169.464
1515	4.94058e-05	-4.52769e-05	164.686	-150.923	1515	-150.923	164.686
1516	5.09969e-05	-4.65737e-05	169.99	-155.246	1516	-155.246	169.99
1517	5.10608e-05	-4.54179e-05	170.203	-151.393	1517	-151.393	170.203
1518	4.9578e-05	-4.5427e-05	165.26	-151.423	1518	-151.423	165.26
1519	5.12048e-05	-4.66564e-05	170.683	-155.521	1519	-155.521	170.683
1520	4.98887e-05	-4.55051e-05	166.296	-151.684	1520	-151.684	166.296
1521	4.98175e-05	-4.53884e-05	166.058	-151.295	1521	-151.295	166.058
1522	5.12324e-05	-4.54571e-05	170.775	-151.524	1522	-151.524	170.775
1523	4.97951e-05	-4.53898e-05	165.984	-151.299	1523	-151.299	165.984
1524	4.9866e-05	-4.53453e-05	166.22	-151.151	1524	-151.151	166.22
1525	4.97547e-05	-4.55124e-05	165.849	-151.708	1525	-151.708	165.849
1526	5.00725e-05	-4.55462e-05	166.908	-151.821	1526	-151.821	166.908
1527	4.98502e-05	-4.64608e-05	166.167	-154.869	1527	-154.869	166.167
1528	4.97694e-05	-4.53008e-05	165.898	-151.003	1528	-151.003	165.898
1529	5.1041e-05	-4.64077e-05	170.137	-154.692	1529	-154.692	170.137
1530	5.09357e-05	-4.51952e-05	169.786	-150.651	1530	-150.651	169.786
1531	5.09121e-05	-4.63839e-05	169.707	-154.613	1531	-154.613	169.707
1532	4.947e-05	-4.50555e-05	164.9	-150.185	1532	-150.185	164.9
1533	4.93137e-05	-4.51214e-05	164.379	-150.405	1533	-150.405	164.379
1534	4.94892e-05	-4.50236e-05	164.964	-150.079	1534	-150.079	164.964
1535	4.94606e-05	-4.62932e-05	164.869	-154.311	1535	-154.311	164.869
1536	4.94247e-05	-4.6372e-05	164.749	-154.573	1536	-154.573	164.749
1537	4.93762e-05	-4.50969e-05	164.587	-150.323	1537	-150.323	164.587
1538	4.93829e-05	-4.62993e-05	164.61	-154.331	1538	-154.331	164.61
1539	4.94616e-05	-4.49703e-05	164.872	-149.901	1539	-149.901	164.872
1540	5.04896e-05	-4.47324e-05	168.299	-149.108	1540	-149.108	168.299
1541	4.91179e-05	-4.59808e-05	163.726	-153.269	1541	-153.269	163.726
1542	4.90255e-05	-4.46902e-05	163.418	-148.967	1542	-148.967	163.418
1543	4.8971e-05	-4.47554e-05	163.237	-149.185	1543	-149.185	163.237
1544	4.89598e-05	-4.4767e-05	163.199	-149.223	1544	-149.223	163.199
1545	5.04289e-05	-4.47687e-05	168.096	-149.229	1545	-149.229	168.096
1546	5.05335e-05	-4.48964e-05	168.445	-149.655	1546	-149.655	168.445
1547	5.05423e-05	-4.48176e-05	168.474	-149.392	1547	-149.392	168.474
1548	5.06991e-05	-4.6161e-05	168.997	-153.87	1548	-153.87	168.997
1549	4.93274e-05	-4.50171e-05	164.425	-150.057	1549	-150.057	164.425
1550	5.08954e-05	-4.51606e-05	169.651	-150.535	1550	-150.535	169.651
1551	4.93869e-05	-4.639e-05	164.623	-154.633	1551	-154.633	164.623
1552	5.08356e-05	-4.52681e-05	169.452	-150.894	1552	-150.894	169.452
1553	4.94825e-05	-4.50935e-05	164.942	-150.312	1553	-150.312	164.942
1554	4.96336e-05	-4.62217e-05	165.445	-154.072	1554	-154.072	165.445
1555	4.94065e-05	-4.51608e-05	164.688	-150.536	1555	-150.536	164.688
1556	4.95353e-05	-4.52394e-05	165.118	-150.798	1556	-150.798	165.118
1557	5.08937e-05	-4.53173e-05	169.646	-151.058	1557	-151.058	169.646
1558	5.10176e-05	-4.65279e-05	170.059	-155.093	1558	-155.093	170.059
1559	5.09541e-05	-4.64588e-05	169.847	-154.863	1559	-154.863	169.847
1560	4.94501e-05	-4.51802e-05	164.834	-150.601	1560	-150.601	164.834
1561	5.0819e-05	-4.51072e-05	169.397	-150.357	1561	-150.357	169.397
1562	5.07704e-05	-4.62601e-05	169.235	-154.2	1562	-154.2	169.235
1563	4.93682e-05	-4.50302e-05	164.561	-150.101	1563	-150.101	164.561
1564	4.9295e-05	-4.62324e-05	164.317	-154.108	1564	-154.108	164.317
1565	4.94207e-05	-4.51771e-05	164.736	-150.59	1565	-150.59	164.736
1566	5.09764e-05	-4.50338e-05	169.921	-150.113	1566	-150.113	169.921
1567	5.07738e-05	-4.51452e-05	169.246	-150.484	1567	-150.484	169.246
1568	4.92234e-05	-4.6183e-05	164.078	-153.943	1568	-153.943	164.078
1569	4.93059e-05	-4.49616e-05	164.353	-149.872	1569	-149.872	164.353
1570	4.9256e-05	-4.60873e-05	164.187	-153.624	1570	-153.624	164.187
1571	4.91897e-05	-4.60356e-05	163.966	-153.452	1571	-153.452	163.966
1572	4.91508e-05	-4.59057e-05	163.836	-153.019	1572	-153.019	163.836
1573	4.92371e-05	-4.48687e-05	164.124	-149.562	1573	-149.562	164.124
1574	4.90178e-05	-4.59478e-05	163.393	-153.159	1574	-153.159	163.393
1575	4.9031e-05	-4.6044e-05	163.437	-153.48	1575	-153.48	163.437
1576	4.88672e-05	-4.5973e-05	162.891	-153.243	1576	-153.243	162.891
1577	4.8772e-05	-4.46619e-05	162.573	-148.873	1577	-148.873	162.573
1578	5.01646e-05	-4.59065e-05	167.215	-153.022	1578	-153.022	167.215
1579	5.02301e-05	-4.59228e-05	167.434	-153.076	1579	-153.076	167.434
1580	4.88789e-05	-4.58206e-05	162.93	-152.735	1580	-152.735	162.93
1581	4.87545e-05	-4.47691e-05	162.515	-149.23	1581	-149.23	162.515
1582	4.88123e-05	-4.57321e-05	162.708	-152.44	1582	-152.44	162.708
1583	4.87789e-05	-4.58679e-05	162.596	-152.893	1583	-152.893	162.596
1584	5.02906e-05	-4.46424e-05	167.635	-148.808	1584	-148.808	167.635
1585	5.02417e-05	-4.59233e-05	167.472	-153.078	1585	-153.078	167.472
1586	4.88926e-05	-4.47328e-05	162.975	-149.109	1586	-149.109	162.975
1587	4.89012e-05	-4.46418e-05	163.004	-148.806	1587	-148.806	163.004
1588	4.89231e-05	-4.59022e-05	163.077	-153.007	1588	-153.007	163.077
1589	4.87099e-05	-4.46287e-05	162.366	-148.762	1589	-148.762	162.366
1590	4.85438e-05	-4.46222e-05	161.813	-148.741	1590	-148.741	161.813
1591	5.02883e-05	-4.44361e-05	167.628	-148.12	1591	-148.12	167.628
1592	5.00501e-05	-4.44584e-05	166.834	-148.195	1592	-148.195	166.834
1593	4.87493e-05	-4.5877e-05	162.498	-152.923	1593	-152.923	162.498
1594	4.8708e-05	-4.45487e-05	162.36	-148.496	1594	-148.496	162.36
1595	4.87295e-05	-4.45918e-05	162.432	-148.639	1595	-148.639	162.432
1596	5.01586e-05	-4.57912e-05	167.195	-152.637	1596	-152.637	167.195
1597	4.87464e-05	-4.46424e-05	162.488	-148.808	1597	-148.808	162.488
1598	5.02577e-05	-4.58924e-05	167.526	-152.975	1598	-152.975	167.526
1599	5.02514e-05	-4.46051e-05	167.505	-148.684	1599	-148.684	167.505
1600	4.8866e-05	-4.57929e-05	162.887	-152.643	1600	-152.643	162.887
1601	4.87611e-05	-4.57485e-05	162.537	-152.495	1601	-152.495	162.537
1602	4.88294e-05	-4.47024e-05	162.765	-149.008	1602	-149.008	162.765
1603	4.8795e-05	-4.56999e-05	162.65	-152.333	1603	-152.333	162.65
1604	4.86248e-05	-4.568e-05	162.083	-152.267	1604	-152.267	162.083
1605	4.88229e-05	-4.5556e-05	162.743	-151.853	1605	-151.853	162.743
1606	5.0157e-05	-4.45287e-05	167.19	-148.429	1606	-148.429	167.19
1607	5.01464e-05	-4.56997e-05	167.155	-152.332	1607	-152.332	167.155
1608	5.00231e-05	-4.44177e-05	166.744	-148.059	1608	-148.059	166.744
1609	5.0002e-05	-4.45479e-05	166.673	-148.493	1609	-148.493	166.673
1610	5.0132e-05	-4.45359e-05	167.107	-148.453	1610	-148.453	167.107
1611	5.00285e-05	-4.45612e-05	166.762	-148.537	1611	-148.537	166.762
1612	4.85462e-05	-4.57586e-05	161.821	-152.529	1612	-152.529	161.821
1613	4.85535e-05	-4.56931e-05	161.845	-152.31	1613	-152.31	161.845
1614	4.9986e-05	-4.44839e-05	166.62	-148.28	1614	-148.28	166.62
1615	4.86138e-05	-4.46112e-05	162.046	-148.704	1615	-148.704	162.046
1616	5.01583e-05	-4.57811e-05	167.194	-152.604	1616	-152.604	167.194
1617	4.8761e-05	-4.47024e-05	162.537	-149.008	1617	-149.008	162.537
1618	4.89089e-05	-4.59923e-05	163.03	-153.308	1618	-153.308	163.03
1619	4.87461e-05	-4.45973e-05	162.487	-148.658	1619	-148.658	162.487
1620	4.87368e-05	-4.58749e-05	162.456	-152.916	1620	-152.916	162.456
1621	5.00989e-05	-4.57641e-05	166.996	-152.547	1621	-152.547	166.996
1622	4.86897e-05	-4.57869e-05	162.299	-152.623	1622	-152.623	162.299
1623	4.86579e-05	-4.57393e-05	162.193	-152.464	1623	-152.464	162.193
1624	4.86607e-05	-4.56262e-05	162.202	-152.087	1624	-152.087	162.202
1625	5.00888e-05	-4.43964e-05	166.963	-147.988	1625	-147.988	166.963
1626	5.00447e-05	-4.55587e-05	166.816	-151.862	1626	-151.862	166.816
1627	4.99613e-05	-4.44122e-05	166.538	-148.041	1627	-148.041	166.538
1628	4.99844e-05	-4.44352e-05	166.615	-148.117	1628	-148.117	166.615
1629	4.86806e-05	-4.44339e-05	162.269	-148.113	1629	-148.113	162.269
1630	4.86157e-05	-4.44365e-05	162.052	-148.122	1630	-148.122	162.052
1631	5.00268e-05	-4.44924e-05	166.756	-148.308	1631	-148.308	166.756
1632	4.84182e-05	-4.42805e-05	161.394	-147.602	1632	-147.602	161.394
1633	4.83943e-05	-4.43303e-05	161.314	-147.768	1633	-147.768	161.314
1634	4.98645e-05	-4.43426e-05	166.215	-147.809	1634	-147.809	166.215
1635	4.98135e-05	-4.55043e-05	166.045	-151.681	1635	-151.681	166.045
1636	4.84232e-05	-4.42828e-05	161.411	-147.609	1636	-147.609	161.411
1637	4.85184e-05	-4.54967e-05	161.728	-151.656	1637	-151.656	161.728
1638	5.00089e-05	-4.557e-05	166.696	-151.9	1638	-151.9	166.696
1639	4.85683e-05	-4.43267e-05	161.894	-147.756	1639	-147.756	161.894
1640	4.84242e-05	-4.54561e-05	161.414	-151.52	1640	-151.52	161.414
1641	4.85093e-05	-4.53849e-05	161.698	-151.283	1641	-151.283	161.698
1642	4.98149e-05	-4.42434e-05	166.05	-147.478	1642	-147.478	166.05
1643	4.85319e-05	-4.43592e-05	161.773	-147.864	1643	-147.864	161.773
1644	4.84972e-05	-4.43294e-05	161.657	-147.765	1644	-147.765	161.657
1645	4.84762e-05	-4.44044e-05	161.587	-148.015	1645	-148.015	161.587
1646	4.85233e-05	-4.44772e-05	161.744	-148.257	1646	-148.257	161.744
1647	4.86573e-05	-4.56533e-05	162.191	-152.178	1647	-152.178	162.191
1648	4.866e-05	-4.44652e-05	162.2	-148.217	1648	-148.217	162.2
1649	4.86224e-05	-4.436e-05	162.075	-147.867	1649	-147.867	162.075
1650	4.98841e-05	-4.44223e-05	166.28	-148.074	1650	-148.074	166.28
1651	4.84878e-05	-4.44669e-05	161.626	-148.223	1651	-148.223	161.626
1652	4.99917e-05	-4.56722e-05	166.639	-152.241	1652	-152.241	166.639
1653	4.87282e-05	-4.56073e-05	162.427	-152.024	1653	-152.024	162.427
1654	4.85332e-05	-4.53358e-05	161.777	-151.119	1654	-151.119	161.777
1655	4.83377e-05	-4.41317e-05	161.126	-147.106	1655	-147.106	161.126
1656	4.96947e-05	-4.41353e-05	165.649	-147.118	1656	-147.118	165.649
1657	4.83906e-05	-4.41705e-05	161.302	-147.235	1657	-147.235	161.302
1658	4.83944e-05	-4.53496e-05	161.315	-151.165	1658	-151.165	161.315
1659	4.98342e-05	-4.54167e-05	166.114	-151.389	1659	-151.389	166.114
1660	4.84981e-05	-4.42066e-05	161.66	-147.355	1660	-147.355	161.66
1661	4.98148e-05	-4.42818e-05	166.049	-147.606	1661	-147.606	166.049
1662	4.98461e-05	-4.427e-05	166.154	-147.567	1662	-147.567	166.154
1663	4.84416e-05	-4.41285e-05	161.472	-147.095	1663	-147.095	161.472
1664	4.83756e-05	-4.41933e-05	161.252	-147.311	1664	-147.311	161.252
1665	4.84317e-05	-4.5374e-05	161.439	-151.247	1665	-151.247	161.439
1666	4.83626e-05	-4.4221e-05	161.209	-147.403	1666	-147.403	161.209
1667	4.84606e-05	-4.43818e-05	161.535	-147.939	1667	-147.939	161.535
1668	4.85147e-05	-4.55363e-05	161.716	-151.788	1668	-151.788	161.716
1669	4.85604e-05	-4.42094e-05	161.868	-147.365	1669	-147.365	161.868
1670	4.97192e-05	-4.41519e-05	165.731	-147.173	1670	-147.173	165.731
1671	4.84526e-05	-4.43006e-05	161.509	-147.669	1671	-147.669	161.509
1672	4.85156e-05	-4.43407e-05	161.719	-147.802	1672	-147.802	161.719
1673	4.99108e-05	-4.42752e-05	166.369	-147.584	1673	-147.584	166.369
1674	4.85032e-05	-4.55601e-05	161.677	-151.867	1674	-151.867	161.677
1675	4.86206e-05	-4.45181e-05	162.069	-148.394	1675	-148.394	162.069
1676	4.8423e-05	-4.43197e-05	161.41	-147.732	1676	-147.732	161.41
1677	4.98648e-05	-4.54784e-05	166.216	-151.595	1677	-151.595	166.216
1678	4.85241e-05	-4.4358e-05	161.747	-147.86	1678	-147.86	161.747
1679	4.98605e-05	-4.5532e-05	166.202	-151.773	1679	-151.773	166.202
1680	4.98744e-05	-4.56309e-05	166.248	-152.103	1680	-152.103	166.248
1681	4.99154e-05	-4.43673e-05	166.385	-147.891	1681	-147.891	166.385
1682	4.97433e-05	-4.42809e-05	165.811	-147.603	1682	-147.603	165.811
1683	4.83815e-05	-4.5382e-05	161.272	-151.273	1683	-151.273	161.272
1684	4.83193e-05	-4.52628e-05	161.064	-150.876	1684	-150.876	161.064
1685	4.82336e-05	-4.41305e-05	160.779	-147.102	1685	-147.102	160.779
1686	4.82408e-05	-4.41146e-05	160.803	-147.049	1686	-147.049	160.803
1687	4.84134e-05	-4.42328e-05	161.378	-147.443	1687	-147.443	161.378
1688	4.83257e-05	-4.42938e-05	161.086	-147.646	1688	-147.646	161.086
1689	4.85742e-05	-4.42583e-05	161.914	-147.528	1689	-147.528	161.914
1690	4.83684e-05	-4.52695e-05	161.228	-150.898	1690	-150.898	161.228
1691	4.82287e-05	-4.52256e-05	160.762	-150.752	1691	-150.752	160.762
1692	4.82156e-05	-4.53209e-05	160.719	-151.07	1692	-151.07	160.719
1693	4.81872e-05	-4.40331e-05	160.624	-146.777	1693	-146.777	160.624
1694	4.82042e-05	-4.51837e-05	160.681	-150.612	1694	-150.612	160.681
1695	4.81196e-05	-4.40798e-05	160.399	-146.933	1695	-146.933	160.399
1696	4.79679e-05	-4.3978e-05	159.893	-146.593	1696	-146.593	159.893
1697	4.79038e-05	-4.40063e-05	159.679	-146.688	1697	-146.688	159.679
1698	4.94266e-05	-4.40087e-05	164.755	-146.696	1698	-146.696	164.755
1699	4.93409e-05	-4.51122e-05	164.47	-150.374	1699	-150.374	164.47
1700	4.80622e-05	-4.51076e-05	160.207	-150.359	1700	-150.359	160.207
1701	4.80613e-05	-4.39658e-05	160.204	-146.553	1701	-146.553	160.204
1702	4.94769e-05	-4.51985e-05	164.923	-150.662	1702	-150.662	164.923
1703	4.81009e-05	-4.53243e-05	160.336	-151.081	1703	-151.081	160.336
1704	4.81601e-05	-4.40785e-05	160.534	-146.928	1704	-146.928	160.534
1705	4.8214e-05	-4.42022e-05	160.713	-147.341	1705	-147.341	160.713
1706	4.80701e-05	-4.51926e-05	160.234	-150.642	1706	-150.642	160.234
1707	4.79369e-05	-4.40084e-05	159.79	-146.695	1707	-146.695	159.79
1708	4.78448e-05	-4.49256e-05	159.483	-149.752	1708	-149.752	159.483
1709	4.79644e-05	-4.38966e-05	159.881	-146.322	1709	-146.322	159.881
1710	4.92156e-05	-4.38531e-05	164.052	-146.177	1710	-146.177	164.052
1711	4.78722e-05	-4.49775e-05	159.574	-149.925	1711	-149.925	159.574
1712	4.92543e-05	-4.39139e-05	164.181	-146.38	1712	-146.38	164.181
1713	4.7953e-05	-4.50407e-05	159.843	-150.136	1713	-150.136	159.843
1714	4.79617e-05	-4.38943e-05	159.872	-146.314	1714	-146.314	159.872
1715	4.93861e-05	-4.38767e-05	164.62	-146.256	1715	-146.256	164.62
1716	4.94111e-05	-4.52517e-05	164.704	-150.839	1716	-150.839	164.704
1717	4.80099e-05	-4.40329e-05	160.033	-146.776	1717	-146.776	160.033
1718	4.94018e-05	-4.51649e-05	164.673	-150.55	1718	-150.55	164.673
1719	4.79231e-05	-4.49892e-05	159.744	-149.964	1719	-149.964	159.744
1720	4.92478e-05	-4.50953e-05	164.159	-150.318	1720	-150.318	164.159
1721	4.80906e-05	-4.51005e-05	160.302	-150.335	1721	-150.335	160.302
1722	4.80591e-05	-4.51981e-05	160.197	-150.66	1722	-150.66	160.197
1723	4.80988e-05	-4.39913e-05	160.329	-146.638	1723	-146.638	160.329
1724	4.80988e-05	-4.51183e-05	160.329	-150.394	1724	-150.394	160.329
1725	4.94058e-05	-4.50811e-05	164.686	-150.27	1725	-150.27	164.686
1726	4.81748e-05	-4.39882e-05	160.583	-146.627	1726	-146.627	160.583
1727	4.96378e-05	-4.39781e-05	165.459	-146.594	1727	-146.594	165.459
1728	4.95505e-05	-4.39645e-05	165.168	-146.548	1728	-146.548	165.168
1729	4.80504e-05	-4.39974e-05	160.168	-146.658	1729	-146.658	160.168
1730	4.81265e-05	-4.38845e-05	160.422	-146.282	1730	-146.282	160.422
1731	4.93715e-05	-4.38621e-05	164.572	-146.207	1731	-146.207	164.572
1732	4.79845e-05	-4.49346e-05	159.948	-149.782	1732	-149.782	159.948
1733	4.79315e-05	-4.5038e-05	159.772	-150.127	1733	-150.127	159.772
1734	4.91753e-05	-4.49718e-05	163.918	-149.906	1734	-149.906	163.918
1735	4.91495e-05	-4.50333e-05	163.832	-150.111	1735	-150.111	163.832
1736	4.78641e-05	-4.49566e-05	159.547	-149.855	1736	-149.855	159.547
1737	4.79451e-05	-4.38635e-05	159.817	-146.212	1737	-146.212	159.817
1738	4.93895e-05	-4.49923e-05	164.632	-149.974	1738	-149.974	164.632
1739	4.81492e-05	-4.50077e-05	160.497	-150.026	1739	-150.026	160.497
1740	4.80591e-05	-4.4948e-05	160.197	-149.827	1740	-149.827	160.197
1741	4.7994e-05	-4.50262e-05	159.98	-150.087	1741	-150.087	159.98
1742	4.80665e-05	-4.3833e-05	160.222	-146.11	1742	-146.11	160.222
1743	4.93152e-05	-4.38928e-05	164.384	-146.309	1743	-146.309	164.384
1744	4.91231e-05	-4.38231e-05	163.744	-146.077	1744	-146.077	163.744
1745	4.77774e-05	-4.5115e-05	159.258	-150.383	1745	-150.383	159.258
1746	4.77733e-05	-4.38902e-05	159.244	-146.301	1746	-146.301	159.244
1747	4.77052e-05	-4.37157e-05	159.017	-145.719	1747	-145.719	159.017
1748	4.77447e-05	-4.49535e-05	159.149	-149.845	1748	-149.845	159.149
1749	4.9174e-05	-4.49853e-05	163.913	-149.951	1749	-149.951	163.913
1750	4.92397e-05	-4.3759e-05	164.132	-145.863	1750	-145.863	164.132
1751	4.77106e-05	-4.37197e-05	159.035	-145.732	1751	-145.732	159.035
1752	4.77543e-05	-4.48757e-05	159.181	-149.586	1752	-149.586	159.181
1753	4.7692e-05	-4.36461e-05	158.973	-145.487	1753	-145.487	158.973
1754	4.90046e-05	-4.47341e-05	163.349	-149.114	1754	-149.114	163.349
1755	4.77236e-05	-4.48236e-05	159.079	-149.412	1755	-149.412	159.079
1756	4.77132e-05	-4.36901e-05	159.044	-145.634	1756	-145.634	159.044
1757	4.77314e-05	-4.47852e-05	159.105	-149.284	1757	-149.284	159.105
1758	4.7825e-05	-4.36822e-05	159.417	-145.607	1758	-145.607	159.417
1759	4.77493e-05	-4.36148e-05	159.164	-145.383	1759	-145.383	159.164
1760	4.78137e-05	-4.48277e-05	159.379	-149.426	1760	-149.426	159.379
1761	4.91071e-05	-4.35943e-05	163.69	-145.314	1761	-145.314	163.69
1762	4.9084e-05	-4.47832e-05	163.613	-149.277	1762	-149.277	163.613
1763	4.76907e-05	-4.36395e-05	158.969	-145.465	1763	-145.465	158.969
1764	4.77568e-05	-4.49303e-05	159.189	-149.768	1764	-149.768	159.189
1765	4.78007e-05	-4.37448e-05	159.336	-145.816	1765	-145.816	159.336
1766	4.76318e-05	-4.35597e-05	158.773	-145.199	1766	-145.199	158.773
1767	4.75643e-05	-4.35641e-05	158.548	-145.214	1767	-145.214	158.548
1768	4.90213e-05	-4.48429e-05	163.404	-149.476	1768	-149.476	163.404
1769	4.74885e-05	-4.35127e-05	158.295	-145.042	1769	-145.042	158.295
1770	4.73587e-05	-4.46276e-05	157.862	-148.759	1770	-148.759	157.862
1771	4.74178e-05	-4.46982e-05	158.059	-148.994	1771	-148.994	158.059
1772	4.87447e-05	-4.4708e-05	162.482	-149.027	1772	-149.027	162.482
1773	4.88003e-05	-4.35259e-05	162.668	-145.086	1773	-145.086	162.668
1774	4.74018e-05	-4.34865e-05	158.006	-144.955	1774	-144.955	158.006
1775	4.73717e-05	-4.46214e-05	157.906	-148.738	1775	-148.738	157.906
1776	4.87808e-05	-4.47466e-05	162.603	-149.155	1776	-149.155	162.603
1777	4.87171e-05	-4.4697e-05	162.39	-148.99	1777	-148.99	162.39
1778	4.87615e-05	-4.35333e-05	162.538	-145.111	1778	-145.111	162.538
1779	4.88757e-05	-4.4759e-05	162.919	-149.197	1779	-149.197	162.919
1780	4.87133e-05	-4.36317e-05	162.378	-145.439	1780	-145.439	162.378
1781	4.85027e-05	-4.45958e-05	161.676	-148.653	1781	-148.653	161.676
1782	4.72464e-05	-4.45757e-05	157.488	-148.586	1782	-148.586	157.488
1783	4.72991e-05	-4.35241e-05	157.664	-145.08	1783	-145.08	157.664
1784	4.74316e-05	-4.3458e-05	158.105	-144.86	1784	-144.86	158.105
1785	4.88673e-05	-4.33417e-05	162.891	-144.472	1785	-144.472	162.891
1786	4.88543e-05	-4.34673e-05	162.848	-144.891	1786	-144.891	162.848
1787	4.86976e-05	-4.34381e-05	162.325	-144.794	1787	-144.794	162.325
1788	4.7408e-05	-4.35232e-05	158.027	-145.077	1788	-145.077	158.027
1789	4.74946e-05	-4.46317e-05	158.315	-148.772	1789	-148.772	158.315
1790	4.74544e-05	-4.47356e-05	158.181	-149.119	1790	-149.119	158.181
1791	4.7329e-05	-4.46243e-05	157.763	-148.748	1791	-148.748	157.763
1792	4.73367e-05	-4.46428e-05	157.789	-148.809	1792	-148.809	157.789
1793	4.74395e-05	-4.35144e-05	158.132	-145.048	1793	-145.048	158.132
1794	4.74577e-05	-4.3535e-05	158.192	-145.117	1794	-145.117	158.192
1795	4.7419e-05	-4.34407e-05	158.063	-144.802	1795	-144.802	158.063
1796	4.73791e-05	-4.46512e-05	157.93	-148.837	1796	-148.837	157.93
1797	4.73258e-05	-4.45025e-05	157.753	-148.342	1797	-148.342	157.753
1798	4.74113e-05	-4.4519e-05	158.038	-148.397	1798	-148.397	158.038
1799	4.86498e-05	-4.34023e-05	162.166	-144.674	1799	-144.674	162.166
1800	4.73502e-05	-4.33905e-05	157.834	-144.635	1800	-144.635	157.834
1801	4.85839e-05	-4.33425e-05	161.946	-144.475	1801	-144.475	161.946
1802	4.73393e-05	-4.46303e-05	157.798	-148.768	1802	-148.768	157.798
1803	4.73731e-05	-4.35152e-05	157.91	-145.051	1803	-145.051	157.91
1804	4.87025e-05	-4.45859e-05	162.342	-148.62	1804	-148.62	162.342
1805	4.86548e-05	-4.34185e-05	162.183	-144.728	1805	-144.728	162.183
1806	4.74586e-05	-4.45273e-05	158.195	-148.424	1806	-148.424	158.195
1807	4.72607e-05	-4.34578e-05	157.536	-144.859	1807	-144.859	157.536
1808	4.86825e-05	-4.45662e-05	162.275	-148.554	1808	-148.554	162.275
1809	4.73442e-05	-4.45815e-05	157.814	-148.605	1809	-148.605	157.814
1810	4.7361e-05	-4.34715e-05	157.87	-144.905	1810	-144.905	157.87
1811	4.729e-05	-4.32562e-05	157.633	-144.187	1811	-144.187	157.633
1812	4.85927e-05	-4.33974e-05	161.976	-144.658	1812	-144.658	161.976
1813	4.85194e-05	-4.33353e-05	161.731	-144.451	1813	-144.451	161.731
1814	4.73061e-05	-4.33569e-05	157.687	-144.523	1814	-144.523	157.687
1815	4.7236e-05	-4.4596e-05	157.453	-148.653	1815	-148.653	157.453
1816	4.86177e-05	-4.4699e-05	162.059	-148.997	1816	-148.997	162.059
1817	4.71818e-05	-4.45515e-05	157.273	-148.505	1817	-148.505	157.273
1818	4.87354e-05	-4.33326e-05	162.451	-144.442	1818	-144.442	162.451
1819	4.86123e-05	-4.34219e-05	162.041	-144.74	1819	-144.74	162.041
1820	4.73446e-05	-4.45784e-05	157.815	-148.595	1820	-148.595	157.815
1821	4.73768e-05	-4.33502e-05	157.923	-144.501	1821	-144.501	157.923
1822	4.87309e-05	-4.46102e-05	162.436	-148.701	1822	-148.701	162.436
1823	4.73743e-05	-4.34131e-05	157.914	-144.71	1823	-144.71	157.914
1824	4.73906e-05	-4.45117e-05	157.969	-148.372	1824	-148.372	157.969
1825	4.7339e-05	-4.46124e-05	157.797	-148.708	1825	-148.708	157.797
1826	4.8745e-05	-4.36036e-05	162.483	-145.345	1826	-145.345	162.483
1827	4.74226e-05	-4.36239e-05	158.075	-145.413	1827	-145.413	158.075
1828	4.74162e-05	-4.46176e-05	158.054	-148.725	1828	-148.725	158.054
1829	4.7399e-05	-4.34704e-05	157.997	-144.901	1829	-144.901	157.997
1830	4.87677e-05	-4.45925e-05	162.559	-148.642	1830	-148.642	162.559
1831	4.88611e-05	-4.45322e-05	162.87	-148.441	1831	-148.441	162.87
1832	4.74737e-05	-4.34918e-05	158.246	-144.973	1832	-144.973	158.246
1833	4.73747e-05	-4.35053e-05	157.916	-145.018	1833	-145.018	157.916
1834	4.88048e-05	-4.3561e-05	162.683	-145.203	1834	-145.203	162.683
1835	4.72664e-05	-4.33134e-05	157.555	-144.378	1835	-144.378	157.555
1836	4.72508e-05	-4.33404e-05	157.503	-144.468	1836	-144.468	157.503
1837	4.73334e-05	-4.4542e-05	157.778	-148.473	1837	-148.473	157.778
1838	4.85589e-05	-4.33548e-05	161.863	-144.516	1838	-144.516	161.863
1839	4.86213e-05	-4.32978e-05	162.071	-144.326	1839	-144.326	162.071
1840	4.72781e-05	-4.34559e-05	157.594	-144.853	1840	-144.853	157.594
1841	4.71762e-05	-4.44854e-05	157.254	-148.285	1841	-148.285	157.254
1842	4.73033e-05	-4.34077e-05	157.678	-144.692	1842	-144.692	157.678
1843	4.73337e-05	-4.47378e-05	157.779	-149.126	1843	-149.126	157.779
1844	4.83493e-05	-4.46654e-05	161.164	-148.885	1844	-148.885	161.164
1845	4.72012e-05	-4.45494e-05	157.337	-148.498	1845	-148.498	157.337
1846	4.86309e-05	-4.33003e-05	162.103	-144.334	1846	-144.334	162.103
1847	4.72772e-05	-4.32613e-05	157.591	-144.204	1847	-144.204	157.591
1848	4.73087e-05	-4.457e-05	157.696	-148.567	1848	-148.567	157.696
1849	4.7312e-05	-4.4518e-05	157.707	-148.393	1849	-148.393	157.707
1850	4.74043e-05	-4.3409e-05	158.014	-144.697	1850	-144.697	158.014
1851	4.73441e-05	-4.34362e-05	157.814	-144.787	1851	-144.787	157.814
1852	4.7624e-05	-4.33385e-05	158.747	-144.462	1852	-144.462	158.747
1853	4.74764e-05	-4.33216e-05	158.255	-144.405	1853	-144.405	158.255
1854	4.73358e-05	-4.44965e-05	157.786	-148.322	1854	-148.322	157.786
1855	4.87803e-05	-4.46163e-05	162.601	-148.721	1855	-148.721	162.601
1856	4.72828e-05	-4.45659e-05	157.609	-148.553	1856	-148.553	157.609
1857	4.74125e-05	-4.4727e-05	158.042	-149.09	1857	-149.09	158.042
1858	4.73507e-05	-4.46523e-05	157.836	-148.841	1858	-148.841	157.836
1859	4.87277e-05	-4.33873e-05	162.426	-144.624	1859	-144.624	162.426
1860	4.73861e-05	-4.46592e-05	157.954	-148.864	1860	-148.864	157.954
1861	4.88228e-05	-4.34882e-05	162.743	-144.961	1861	-144.961	162.743
1862	4.74729e-05	-4.46227e-05	158.243	-148.742	1862	-148.742	158.243
1863	4.86644e-05	-4.47355e-05	162.215	-149.118	1863	-149.118	162.215
1864	4.88971e-05	-4.46759e-05	162.99	-148.92	1864	-148.92	162.99
1865	4.88555e-05	-4.35783e-05	162.852	-145.261	1865	-145.261	162.852
1866	4.74867e-05	-4.36192e-05	158.289	-145.397	1866	-145.397	158.289
1867	4.89727e-05	-4.49188e-05	163.242	-149.729	1867	-149.729	163.242
1868	4.88365e-05	-4.38244e-05	162.788	-146.081	1868	-146.081	162.788
1869	4.74533e-05	-4.48078e-05	158.178	-149.359	1869	-149.359	158.178
1870	4.75583e-05	-4.47914e-05	158.528	-149.305	1870	-149.305	158.528
1871	4.75536e-05	-4.353e-05	158.512	-145.1	1871	-145.1	158.512
1872	4.88564e-05	-4.47294e-05	162.855	-149.098	1872	-149.098	162.855
1873	4.75098e-05	-4.46009e-05	158.366	-148.67	1873	-148.67	158.366
1874	4.74528e-05	-4.45367e-05	158.176	-148.456	1874	-148.456	158.176
1875	4.73852e-05	-4.34911e-05	157.951	-144.97	1875	-144.97	157.951
1876	4.7395e-05	-4.34949e-05	157.983	-144.983	1876	-144.983	157.983
1877	4.73577e-05	-4.33594e-05	157.859	-144.531	1877	-144.531	157.859
1878	4.7426e-05	-4.45224e-05	158.087	-148.408	1878	-148.408	158.087
1879	4.87736e-05	-4.35677e-05	162.579	-145.226	1879	-145.226	162.579
1880	4.87882e-05	-4.46403e-05	162.627	-148.801	1880	-148.801	162.627
1881	4.73941e-05	-4.34322e-05	157.98	-144.774	1881	-144.774	157.98
1882	4.74822e-05	-4.35052e-05	158.274	-145.017	1882	-145.017	158.274
1883	4.75317e-05	-4.35282e-05	158.439	-145.094	1883	-145.094	158.439
1884	4.75434e-05	-4.34181e-05	158.478	-144.727	1884	-144.727	158.478
1885	4.88788e-05	-4.47056e-05	162.929	-149.019	1885	-149.019	162.929
1886	4.73838e-05	-4.3562e-05	157.946	-145.207	1886	-145.207	157.946
1887	4.74932e-05	-4.34806e-05	158.311	-144.935	1887	-144.935	158.311
1888	4.87666e-05	-4.34531e-05	162.555	-144.844	1888	-144.844	162.555
1889	4.74006e-05	-4.45827e-05	158.002	-148.609	1889	-148.609	158.002
1890	4.74522e-05	-4.46132e-05	158.174	-148.711	1890	-148.711	158.174
1891	4.8743e-05	-4.46366e-05	162.477	-148.789	1891	-148.789	162.477
1892	4.87441e-05	-4.48035e-05	162.48	-149.345	1892	-149.345	162.48
1893	4.85961e-05	-4.47655e-05	161.987	-149.218	1893	-149.218	161.987
1894	4.72973e-05	-4.34995e-05	157.658	-144.998	1894	-144.998	157.658
1895	4.7337e-05	-4.35618e-05	157.79	-145.206	1895	-145.206	157.79
1896	4.87821e-05	-4.34185e-05	162.607	-144.728	1896	-144.728	162.607
1897	4.73033e-05	-4.3454e-05	157.678	-144.847	1897	-144.847	157.678
1898	4.72286e-05	-4.33218e-05	157.429	-144.406	1898	-144.406	157.429
1899	4.86172e-05	-4.32794e-05	162.057	-144.265	1899	-144.265	162.057
1900	4.71772e-05	-4.45006e-05	157.257	-148.335	1900	-148.335	157.257
1901	4.73794e-05	-4.31502e-05	157.931	-143.834	1901	-143.834	157.931
1902	4.73029e-05	-4.32784e-05	157.676	-144.261	1902	-144.261	157.676
1903	4.71524e-05	-4.31967e-05	157.175	-143.989	1903	-143.989	157.175
1904	4.72023e-05	-4.32697e-05	157.341	-144.232	1904	-144.232	157.341
1905	4.71072e-05	-4.43691e-05	157.024	-147.897	1905	-147.897	157.024
1906	4.83682e-05	-4.4499e-05	161.227	-148.33	1906	-148.33	161.227
1907	4.835e-05	-4.31464e-05	161.167	-143.821	1907	-143.821	161.167
1908	4.84481e-05	-4.31329e-05	161.494	-143.776	1908	-143.776	161.494
1909	4.7088e-05	-4.31456e-05	156.96	-143.819	1909	-143.819	156.96
1910	4.7043e-05	-4.31684e-05	156.81	-143.895	1910	-143.895	156.81
1911	4.72212e-05	-4.31499e-05	157.404	-143.833	1911	-143.833	157.404
1912	4.70404e-05	-4.4406e-05	156.801	-148.02	1912	-148.02	156.801
1913	4.70654e-05	-4.44076e-05	156.885	-148.025	1913	-148.025	156.885
1914	4.70612e-05	-4.3397e-05	156.871	-144.657	1914	-144.657	156.871
1915	4.70335e-05	-4.44569e-05	156.778	-148.19	1915	-148.19	156.778
1916	4.70962e-05	-4.32296e-05	156.987	-144.099	1916	-144.099	156.987
1917	4.72412e-05	-4.31524e-05	157.471	-143.841	1917	-143.841	157.471
1918	4.71862e-05	-4.43338e-05	157.287	-147.779	1918	-147.779	157.287
1919	4.72796e-05	-4.31965e-05	157.599	-143.988	1919	-143.988	157.599
1920	4.7117e-05	-4.32265e-05	157.057	-144.088	1920	-144.088	157.057
1921	4.70759e-05	-4.3191e-05	156.92	-143.97	1921	-143.97	156.92
1922	4.71638e-05	-4.32092e-05	157.213	-144.031	1922	-144.031	157.213
1923	4.71484e-05	-4.43409e-05	157.161	-147.803	1923	-147.803	157.161
1924	4.70005e-05	-4.3165e-05	156.668	-143.883	1924	-143.883	156.668
1925	4.70968e-05	-4.3172e-05	156.989	-143.907	1925	-143.907	156.989
1926	4.7029e-05	-4.31783e-05	156.763	-143.928	1926	-143.928	156.763
1927	4.70687e-05	-4.43469e-05	156.896	-147.823	1927	-147.823	156.896
1928	4.69259e-05	-4.43241e-05	156.42	-147.747	1928	-147.747	156.42
1929	4.831e-05	-4.32794e-05	161.033	-144.265	1929	-144.265	161.033
1930	4.70322e-05	-4.31407e-05	156.774	-143.802	1930	-143.802	156.774
1931	4.70472e-05	-4.31908e-05	156.824	-143.969	1931	-143.969	156.824
1932	4.70204e-05	-4.31694e-05	156.735	-143.898	1932	-143.898	156.735
1933	4.7053e-05	-4.42529e-05	156.843	-147.51	1933	-147.51	156.843
1934	4.69963e-05	-4.31688e-05	156.654	-143.896	1934	-143.896	156.654
1935	4.705e-05	-4.43346e-05	156.833	-147.782	1935	-147.782	156.833
1936	4.70944e-05	-4.31226e-05	156.981	-143.742	1936	-143.742	156.981
1937	4.70768e-05	-4.31958e-05	156.923	-143.986	1937	-143.986	156.923
1938	4.84717e-05	-4.32195e-05	161.572	-144.065	1938	-144.065	161.572
1939	4.84814e-05	-4.32581e-05	161.605	-144.194	1939	-144.194	161.605
1940	4.70911e-05	-4.31817e-05	156.97	-143.939	1940	-143.939	156.97
1941	4.84389e-05	-4.43695e-05	161.463	-147.898	1941	-147.898	161.463
1942	4.71774e-05	-4.31302e-05	157.258	-143.767	1942	-143.767	157.258
1943	4.8568e-05	-4.43403e-05	161.893	-147.801	1943	-147.801	161.893
1944	4.71534e-05	-4.43414e-05	157.178	-147.805	1944	-147.805	157.178
1945	4.83811e-05	-4.41928e-05	161.27	-147.309	1945	-147.309	161.27
1946	4.71197e-05	-4.42527e-05	157.066	-147.509	1946	-147.509	157.066
1947	4.70726e-05	-4.43247e-05	156.909	-147.749	1947	-147.749	156.909
1948	4.83154e-05	-4.30911e-05	161.051	-143.637	1948	-143.637	161.051
1949	4.69749e-05	-4.30829e-05	156.583	-143.61	1949	-143.61	156.583
1950	4.83329e-05	-4.31275e-05	161.11	-143.758	1950	-143.758	161.11
1951	4.83786e-05	-4.42461e-05	161.262	-147.487	1951	-147.487	161.262
1952	4.69926e-05	-4.4242e-05	156.642	-147.473	1952	-147.473	156.642
1953	4.70869e-05	-4.43177e-05	156.956	-147.726	1953	-147.726	156.956
1954	4.83628e-05	-4.31312e-05	161.209	-143.771	1954	-143.771	161.209
1955	4.72038e-05	-4.31498e-05	157.346	-143.833	1955	-143.833	157.346
1956	4.70745e-05	-4.32115e-05	156.915	-144.038	1956	-144.038	156.915
1957	4.83959e-05	-4.32127e-05	161.32	-144.042	1957	-144.042	161.32
1958	4.71561e-05	-4.34995e-05	157.187	-144.998	1958	-144.998	157.187
1959	4.82587e-05	-4.44234e-05	160.862	-148.078	1959	-148.078	160.862
1960	4.69776e-05	-4.43555e-05	156.592	-147.852	1960	-147.852	156.592
1961	4.83863e-05	-4.342e-05	161.288	-144.733	1961	-144.733	161.288
1962	4.6924e-05	-4.43674e-05	156.413	-147.891	1962	-147.891	156.413
1963	4.84089e-05	-4.43122e-05	161.363	-147.707	1963	-147.707	161.363
1964	4.83533e-05	-4.43485e-05	161.178	-147.828	1964	-147.828	161.178
1965	4.70619e-05	-4.42346e-05	156.873	-147.449	1965	-147.449	156.873
1966	4.83455e-05	-4.31498e-05	161.152	-143.833	1966	-143.833	161.152
1967	4.71126e-05	-4.31651e-05	157.042	-143.884	1967	-143.884	157.042
1968	4.84067e-05	-4.43598e-05	161.356	-147.866	1968	-147.866	161.356
1969	4.71634e-05	-4.3104e-05	157.211	-143.68	1969	-143.68	157.211
1970	4.85185e-05	-4.32172e-05	161.728	-144.057	1970	-144.057	161.728
1971	4.84708e-05	-4.31165e-05	161.569	-143.722	1971	-143.722	161.569
1972	4.84503e-05	-4.42342e-05	161.501	-147.447	1972	-147.447	161.501
1973	4.8426e-05	-4.31849e-05	161.42	-143.95	1973	-143.95	161.42
1974	4.85126e-05	-4.44083e-05	161.709	-148.028	1974	-148.028	161.709
1975	4.83278e-05	-4.31821e-05	161.093	-143.94	1975	-143.94	161.093
1976	4.68982e-05	-4.43871e-05	156.327	-147.957	1976	-147.957	156.327
1977	4.7113e-05	-4.43169e-05	157.043	-147.723	1977	-147.723	157.043
1978	4.84015e-05	-4.31618e-05	161.338	-143.873	1978	-143.873	161.338
1979	4.70173e-05	-4.3103e-05	156.724	-143.677	1979	-143.677	156.724
1980	4.84125e-05	-4.29985e-05	161.375	-143.328	1980	-143.328	161.375
1981	4.85113e-05	-4.30422e-05	161.704	-143.474	1981	-143.474	161.704
1982	4.8466e-05	-4.30553e-05	161.553	-143.518	1982	-143.518	161.553
1983	4.72054e-05	-4.30882e-05	157.351	-143.627	1983	-143.627	157.351
1984	4.71183e-05	-4.43013e-05	157.061	-147.671	1984	-147.671	157.061
1985	4.70834e-05	-4.42755e-05	156.945	-147.585	1985	-147.585	156.945
1986	4.71132e-05	-4.31043e-05	157.044	-143.681	1986	-143.681	157.044
1987	4.85669e-05	-4.43223e-05	161.89	-147.741	1987	-147.741	161.89
1988	4.85945e-05	-4.43403e-05	161.982	-147.801	1988	-147.801	161.982
1989	4.85295e-05	-4.32197e-05	161.765	-144.066	1989	-144.066	161.765
1990	4.71909e-05	-4.31574e-05	157.303	-143.858	1990	-143.858	157.303
1991	4.71888e-05	-4.33117e-05	157.296	-144.372	1991	-144.372	157.296
1992	4.85439e-05	-4.32822e-05	161.813	-144.274	1992	-144.274	161.813
1993	4.86258e-05	-4.43233e-05	162.086	-147.744	1993	-147.744	162.086
1994	4.85441e-05	-4.43282e-05	161.814	-147.761	1994	-147.761	161.814
1995	4.72205e-05	-4.31808e-05	157.402	-143.936	1995	-143.936	157.402
1996	4.86228e-05	-4.31678e-05	162.076	-143.893	1996	-143.893	162.076
1997	4.71436e-05	-4.31346e-05	157.145	-143.782	1997	-143.782	157.145
1998	4.71478e-05	-4.31553e-05	157.159	-143.851	1998	-143.851	157.159
[truncated: 8,003 more rows]

## Sheet: Sheet4
1	3.12061e-05	-3.28947e-05	37.4473	-39.4736	37.4473	-39.4736
2	3.15162e-05	-3.24615e-05	37.8194	-38.9538	37.8194	-38.9538
3	3.15736e-05	-3.15096e-05	37.8883	-37.8115	37.8883	-37.8115
4	3.17217e-05	-3.14104e-05	38.066	-37.6925	38.066	-37.6925
5	3.13557e-05	-3.22429e-05	37.6268	-38.6915	37.6268	-38.6915
6	3.23585e-05	-3.20499e-05	38.8302	-38.4599	38.8302	-38.4599
7	3.15074e-05	-3.24397e-05	37.8089	-38.9276	37.8089	-38.9276
8	3.1874e-05	-3.22929e-05	38.2488	-38.7515	38.2488	-38.7515
9	3.17148e-05	-3.13881e-05	38.0578	-37.6657	38.0578	-37.6657
10	3.26118e-05	-3.2098e-05	39.1342	-38.5176	39.1342	-38.5176
11	3.26156e-05	-3.20952e-05	39.1387	-38.5142	39.1387	-38.5142
12	3.26564e-05	-3.123e-05	39.1877	-37.476	39.1877	-37.476
13	3.26696e-05	-3.13464e-05	39.2035	-37.6157	39.2035	-37.6157
14	3.16709e-05	-3.12755e-05	38.0051	-37.5306	38.0051	-37.5306
15	3.23808e-05	-3.20816e-05	38.857	-38.4979	38.857	-38.4979
16	3.15332e-05	-3.12314e-05	37.8398	-37.4777	37.8398	-37.4777
17	3.15887e-05	-3.19058e-05	37.9064	-38.287	37.9064	-38.287
18	3.24138e-05	-3.13079e-05	38.8966	-37.5695	38.8966	-37.5695
19	3.1512e-05	-3.20263e-05	37.8144	-38.4316	37.8144	-38.4316
20	3.16165e-05	-3.18883e-05	37.9398	-38.266	37.9398	-38.266
21	3.24496e-05	-3.12738e-05	38.9395	-37.5286	38.9395	-37.5286
22	3.15974e-05	-3.1314e-05	37.9169	-37.5768	37.9169	-37.5768
23	3.1543e-05	-3.17586e-05	37.8516	-38.1103	37.8516	-38.1103
24	3.16303e-05	-3.16503e-05	37.9564	-37.9804	37.9564	-37.9804
25	3.18104e-05	-3.23271e-05	38.1725	-38.7925	38.1725	-38.7925
26	3.26516e-05	-3.15031e-05	39.1819	-37.8037	39.1819	-37.8037
27	3.27292e-05	-3.2484e-05	39.275	-38.9808	39.275	-38.9808
28	3.18727e-05	-3.22536e-05	38.2472	-38.7043	38.2472	-38.7043
29	3.17803e-05	-3.15162e-05	38.1364	-37.8194	38.1364	-37.8194
30	3.27607e-05	-3.1994e-05	39.3128	-38.3928	39.3128	-38.3928
31	3.17498e-05	-3.14707e-05	38.0998	-37.7648	38.0998	-37.7648
32	3.18603e-05	-3.15138e-05	38.2324	-37.8166	38.2324	-37.8166
33	3.26741e-05	-3.2417e-05	39.2089	-38.9004	39.2089	-38.9004
34	3.26964e-05	-3.15209e-05	39.2357	-37.8251	39.2357	-37.8251
35	3.26639e-05	-3.22559e-05	39.1967	-38.7071	39.1967	-38.7071
36	3.18578e-05	-3.14123e-05	38.2294	-37.6948	38.2294	-37.6948
37	3.16968e-05	-3.15107e-05	38.0362	-37.8128	38.0362	-37.8128
38	3.26685e-05	-3.13329e-05	39.2022	-37.5995	39.2022	-37.5995
39	3.25918e-05	-3.22985e-05	39.1102	-38.7582	39.1102	-38.7582
40	3.16541e-05	-3.21011e-05	37.9849	-38.5213	37.9849	-38.5213
41	3.16592e-05	-3.14008e-05	37.991	-37.681	37.991	-37.681
42	3.25555e-05	-3.14274e-05	39.0666	-37.7129	39.0666	-37.7129
43	3.16312e-05	-3.15252e-05	37.9574	-37.8302	37.9574	-37.8302
44	3.1627e-05	-3.22278e-05	37.9524	-38.6734	37.9524	-38.6734
45	3.1683e-05	-3.20944e-05	38.0196	-38.5133	38.0196	-38.5133
46	3.25466e-05	-3.19866e-05	39.0559	-38.3839	39.0559	-38.3839
47	3.2552e-05	-3.20917e-05	39.0624	-38.51	39.0624	-38.51
48	3.15495e-05	-3.19831e-05	37.8594	-38.3797	37.8594	-38.3797
49	3.16812e-05	-3.2211e-05	38.0174	-38.6532	38.0174	-38.6532
50	3.16424e-05	-3.13157e-05	37.9709	-37.5788	37.9709	-37.5788
51	3.16249e-05	-3.2094e-05	37.9499	-38.5128	37.9499	-38.5128
52	3.15025e-05	-3.2229e-05	37.803	-38.6748	37.803	-38.6748
53	3.16145e-05	-3.21049e-05	37.9374	-38.5259	37.9374	-38.5259
54	3.25009e-05	-3.20957e-05	39.0011	-38.5148	39.0011	-38.5148
55	3.24739e-05	-3.13858e-05	38.9687	-37.663	38.9687	-37.663
56	3.16576e-05	-3.13885e-05	37.9891	-37.6662	37.9891	-37.6662
57	3.15071e-05	-3.17449e-05	37.8085	-38.0939	37.8085	-38.0939
58	3.25146e-05	-3.19346e-05	39.0175	-38.3215	39.0175	-38.3215
59	3.15981e-05	-3.1093e-05	37.9177	-37.3116	37.9177	-37.3116
60	3.15417e-05	-3.11537e-05	37.85	-37.3844	37.85	-37.3844
61	3.24932e-05	-3.19012e-05	38.9918	-38.2814	38.9918	-38.2814
62	3.25373e-05	-3.19625e-05	39.0448	-38.355	39.0448	-38.355
63	3.15627e-05	-3.20591e-05	37.8752	-38.4709	37.8752	-38.4709
64	3.24624e-05	-3.19125e-05	38.9549	-38.295	38.9549	-38.295
65	3.15963e-05	-3.21272e-05	37.9156	-38.5526	37.9156	-38.5526
66	3.15428e-05	-3.19845e-05	37.8514	-38.3814	37.8514	-38.3814
67	3.14448e-05	-3.11512e-05	37.7338	-37.3814	37.7338	-37.3814
68	3.15925e-05	-3.19507e-05	37.911	-38.3408	37.911	-38.3408
69	3.15512e-05	-3.19312e-05	37.8614	-38.3174	37.8614	-38.3174
70	3.23527e-05	-3.10944e-05	38.8232	-37.3133	38.8232	-37.3133
71	3.23335e-05	-3.11666e-05	38.8002	-37.3999	38.8002	-37.3999
72	3.14707e-05	-3.11291e-05	37.7648	-37.3549	37.7648	-37.3549
73	3.23949e-05	-3.17989e-05	38.8739	-38.1587	38.8739	-38.1587
74	3.14855e-05	-3.09542e-05	37.7826	-37.145	37.7826	-37.145
75	3.4561e-05	-3.09239e-05	41.4732	-37.1087	41.4732	-37.1087
76	3.13676e-05	-3.1768e-05	37.6411	-38.1216	37.6411	-38.1216
77	3.23131e-05	-3.17682e-05	38.7757	-38.1218	38.7757	-38.1218
78	3.44715e-05	-3.1726e-05	41.3658	-38.0712	41.3658	-38.0712
79	3.44941e-05	-3.08627e-05	41.3929	-37.0352	41.3929	-37.0352
80	3.35131e-05	-3.08935e-05	40.2157	-37.0722	40.2157	-37.0722
81	3.4402e-05	-3.10114e-05	41.2824	-37.2137	41.2824	-37.2137
82	3.44354e-05	-3.17707e-05	41.3225	-38.1248	41.3225	-38.1248
83	3.20875e-05	-3.17113e-05	38.505	-38.0536	38.505	-38.0536
84	3.35538e-05	-3.16726e-05	40.2646	-38.0071	40.2646	-38.0071
85	3.44496e-05	-3.08244e-05	41.3395	-36.9893	41.3395	-36.9893
86	3.44945e-05	-3.17363e-05	41.3934	-38.0836	41.3934	-38.0836
87	3.11372e-05	-3.09298e-05	37.3646	-37.1158	37.3646	-37.1158
88	3.34597e-05	-3.16882e-05	40.1516	-38.0258	40.1516	-38.0258
89	3.19561e-05	-3.08201e-05	38.3473	-36.9841	38.3473	-36.9841
90	3.11064e-05	-3.1659e-05	37.3277	-37.9908	37.3277	-37.9908
91	3.11586e-05	-3.08086e-05	37.3903	-36.9703	37.3903	-36.9703
92	3.11096e-05	-3.15794e-05	37.3315	-37.8953	37.3315	-37.8953
93	3.10471e-05	-3.07247e-05	37.2565	-36.8696	37.2565	-36.8696
94	3.34705e-05	-3.07799e-05	40.1646	-36.9359	40.1646	-36.9359
95	3.34025e-05	-3.1513e-05	40.083	-37.8156	40.083	-37.8156
96	3.34536e-05	-3.10229e-05	40.1443	-37.2275	40.1443	-37.2275
97	3.37197e-05	-3.09612e-05	40.4636	-37.1534	40.4636	-37.1534
98	3.11183e-05	-3.16821e-05	37.342	-38.0185	37.342	-38.0185
99	3.10518e-05	-3.1509e-05	37.2622	-37.8108	37.2622	-37.8108
100	3.10166e-05	-3.06417e-05	37.2199	-36.77	37.2199	-36.77
101	3.18893e-05	-3.0565e-05	38.2672	-36.678	38.2672	-36.678
102	3.09932e-05	-3.07172e-05	37.1918	-36.8606	37.1918	-36.8606
103	3.09648e-05	-3.14657e-05	37.1578	-37.7588	37.1578	-37.7588
104	3.10481e-05	-3.15105e-05	37.2577	-37.8126	37.2577	-37.8126
105	3.10459e-05	-3.07982e-05	37.2551	-36.9578	37.2551	-36.9578
106	3.19145e-05	-3.12971e-05	38.2974	-37.5565	38.2974	-37.5565
107	3.17408e-05	-3.06005e-05	38.089	-36.7206	38.089	-36.7206
108	3.0969e-05	-3.05609e-05	37.1628	-36.6731	37.1628	-36.6731
109	3.18729e-05	-2.86509e-05	38.2475	-34.3811	38.2475	-34.3811
110	3.08731e-05	-2.84479e-05	37.0477	-34.1375	37.0477	-34.1375
111	3.09704e-05	-2.94688e-05	37.1645	-35.3626	37.1645	-35.3626
112	3.09809e-05	-2.87016e-05	37.1771	-34.4419	37.1771	-34.4419
113	3.17847e-05	-3.13716e-05	38.1416	-37.6459	38.1416	-37.6459
114	3.18047e-05	-2.93931e-05	38.1656	-35.2717	38.1656	-35.2717
115	3.09183e-05	-2.8641e-05	37.102	-34.3692	37.102	-34.3692
116	3.18038e-05	-2.85616e-05	38.1646	-34.2739	38.1646	-34.2739
117	3.09274e-05	-2.91858e-05	37.1129	-35.023	37.1129	-35.023
118	3.08446e-05	-2.85756e-05	37.0135	-34.2907	37.0135	-34.2907
119	3.41262e-05	-2.86448e-05	40.9514	-34.3738	40.9514	-34.3738
120	3.07922e-05	-3.13069e-05	36.9506	-37.5683	36.9506	-37.5683
121	3.09746e-05	-2.93106e-05	37.1695	-35.1727	37.1695	-35.1727
122	3.09079e-05	-3.13319e-05	37.0895	-37.5983	37.0895	-37.5983
123	3.40301e-05	-3.05724e-05	40.8361	-36.6869	40.8361	-36.6869
124	3.16855e-05	-2.85355e-05	38.0226	-34.2426	38.0226	-34.2426
125	3.30773e-05	-3.14271e-05	39.6928	-37.7125	39.6928	-37.7125
126	3.41007e-05	-3.14084e-05	40.9208	-37.6901	40.9208	-37.6901
127	3.09429e-05	-3.12887e-05	37.1315	-37.5464	37.1315	-37.5464
128	3.08012e-05	-3.05365e-05	36.9614	-36.6438	36.9614	-36.6438
129	3.16004e-05	-2.9243e-05	37.9205	-35.0916	37.9205	-35.0916
130	3.06578e-05	-3.12429e-05	36.7894	-37.4915	36.7894	-37.4915
131	3.09622e-05	-3.13699e-05	37.1546	-37.6439	37.1546	-37.6439
132	3.16191e-05	-3.05092e-05	37.9429	-36.611	37.9429	-36.611
133	3.07305e-05	-2.8637e-05	36.8766	-34.3644	36.8766	-34.3644
134	3.07079e-05	-2.8518e-05	36.8495	-34.2216	36.8495	-34.2216
135	3.15267e-05	-2.85302e-05	37.832	-34.2362	37.832	-34.2362
136	3.37578e-05	-2.92322e-05	40.5094	-35.0786	40.5094	-35.0786
137	3.05684e-05	-3.12216e-05	36.6821	-37.4659	36.6821	-37.4659
138	3.37898e-05	-2.9201e-05	40.5478	-35.0412	40.5478	-35.0412
139	3.0532e-05	-2.91932e-05	36.6384	-35.0318	36.6384	-35.0318
140	3.28628e-05	-2.85691e-05	39.4354	-34.2829	39.4354	-34.2829
141	3.36665e-05	-2.85325e-05	40.3998	-34.239	40.3998	-34.239
142	3.38085e-05	-3.15283e-05	40.5702	-37.834	40.5702	-37.834
143	3.38795e-05	-3.14151e-05	40.6554	-37.6981	40.6554	-37.6981
144	3.06268e-05	-3.04918e-05	36.7522	-36.5902	36.7522	-36.5902
145	3.15876e-05	-3.04617e-05	37.9051	-36.554	37.9051	-36.554
146	3.30389e-05	-3.06013e-05	39.6467	-36.7216	39.6467	-36.7216
147	3.29954e-05	-2.8541e-05	39.5945	-34.2492	39.5945	-34.2492
148	3.06372e-05	-2.84859e-05	36.7646	-34.1831	36.7646	-34.1831
149	3.38226e-05	-3.1333e-05	40.5871	-37.5996	40.5871	-37.5996
150	3.07684e-05	-3.05554e-05	36.9221	-36.6665	36.9221	-36.6665
151	3.29576e-05	-3.12471e-05	39.5491	-37.4965	39.5491	-37.4965
152	3.30486e-05	-3.05861e-05	39.6583	-36.7033	39.6583	-36.7033
153	3.17166e-05	-3.13825e-05	38.0599	-37.659	38.0599	-37.659
154	3.07149e-05	-2.9321e-05	36.8579	-35.1852	36.8579	-35.1852
155	3.31908e-05	-3.14391e-05	39.829	-37.7269	39.829	-37.7269
156	3.33804e-05	-3.12378e-05	40.0565	-37.4854	40.0565	-37.4854
157	3.32168e-05	-3.13679e-05	39.8602	-37.6415	39.8602	-37.6415
158	3.32643e-05	-3.1366e-05	39.9172	-37.6392	39.9172	-37.6392
159	3.09724e-05	-3.14036e-05	37.1669	-37.6843	37.1669	-37.6843
160	3.1773e-05	-3.12069e-05	38.1276	-37.4483	38.1276	-37.4483
161	3.17816e-05	-2.9184e-05	38.1379	-35.0208	38.1379	-35.0208
162	3.08825e-05	-3.12643e-05	37.059	-37.5172	37.059	-37.5172
163	3.07754e-05	-3.13676e-05	36.9305	-37.6411	36.9305	-37.6411
164	3.08574e-05	-2.93547e-05	37.0289	-35.2256	37.0289	-35.2256
165	3.16965e-05	-3.12729e-05	38.0358	-37.5275	38.0358	-37.5275
166	3.08406e-05	-3.14838e-05	37.0087	-37.7806	37.0087	-37.7806
167	3.07964e-05	-3.07838e-05	36.9557	-36.9406	36.9557	-36.9406
168	3.09668e-05	-3.05747e-05	37.1602	-36.6896	37.1602	-36.6896
169	3.17773e-05	-3.14645e-05	38.1328	-37.7574	38.1328	-37.7574
170	3.10343e-05	-3.06727e-05	37.2412	-36.8072	37.2412	-36.8072
171	3.11001e-05	-3.14632e-05	37.3201	-37.7558	37.3201	-37.7558
172	3.20087e-05	-3.15067e-05	38.4104	-37.808	38.4104	-37.808
173	3.18794e-05	-3.15006e-05	38.2553	-37.8007	38.2553	-37.8007
174	3.1862e-05	-3.07461e-05	38.2344	-36.8953	38.2344	-36.8953
175	3.09928e-05	-3.06977e-05	37.1914	-36.8372	37.1914	-36.8372
176	3.33856e-05	-3.14605e-05	40.0627	-37.7526	40.0627	-37.7526
177	3.09877e-05	-3.07356e-05	37.1852	-36.8827	37.1852	-36.8827
178	3.09391e-05	-3.07364e-05	37.1269	-36.8837	37.1269	-36.8837
179	3.1788e-05	-3.14441e-05	38.1456	-37.7329	38.1456	-37.7329
180	3.09471e-05	-3.07366e-05	37.1365	-36.8839	37.1365	-36.8839
181	3.09687e-05	-3.06901e-05	37.1624	-36.8281	37.1624	-36.8281
182	3.09107e-05	-3.13855e-05	37.0928	-37.6626	37.0928	-37.6626
183	3.09881e-05	-3.13189e-05	37.1857	-37.5827	37.1857	-37.5827
184	3.09209e-05	-3.0628e-05	37.1051	-36.7536	37.1051	-36.7536
185	3.09937e-05	-3.06632e-05	37.1924	-36.7958	37.1924	-36.7958
186	3.18812e-05	-3.14647e-05	38.2574	-37.7576	38.2574	-37.7576
187	3.09456e-05	-3.13903e-05	37.1347	-37.6684	37.1347	-37.6684
188	3.41943e-05	-3.06614e-05	41.0332	-36.7937	41.0332	-36.7937
189	3.09848e-05	-3.0687e-05	37.1818	-36.8244	37.1818	-36.8244
190	3.10189e-05	-3.13498e-05	37.2227	-37.6198	37.2227	-37.6198
191	3.33723e-05	-3.14479e-05	40.0468	-37.7375	40.0468	-37.7375
192	3.34131e-05	-3.14365e-05	40.0957	-37.7238	40.0957	-37.7238
193	3.09388e-05	-3.06413e-05	37.1266	-36.7696	37.1266	-36.7696
194	3.42963e-05	-3.07083e-05	41.1556	-36.85	41.1556	-36.85
195	3.33113e-05	-3.14439e-05	39.9736	-37.7327	39.9736	-37.7327
196	3.09674e-05	-3.06821e-05	37.1609	-36.8185	37.1609	-36.8185
197	3.10285e-05	-3.06101e-05	37.2342	-36.7321	37.2342	-36.7321
198	3.33276e-05	-3.14349e-05	39.9931	-37.7219	39.9931	-37.7219
199	3.42111e-05	-3.06965e-05	41.0533	-36.8358	41.0533	-36.8358
200	3.09319e-05	-3.14494e-05	37.1183	-37.7393	37.1183	-37.7393
201	3.4239e-05	-3.15999e-05	41.0868	-37.9199	41.0868	-37.9199
202	3.0997e-05	-3.07698e-05	37.1964	-36.9238	37.1964	-36.9238
203	3.18526e-05	-3.13687e-05	38.2231	-37.6424	38.2231	-37.6424
204	3.41705e-05	-3.07207e-05	41.0046	-36.8648	41.0046	-36.8648
205	3.3336e-05	-3.07377e-05	40.0032	-36.8852	40.0032	-36.8852
206	3.32974e-05	-3.15527e-05	39.9569	-37.8632	39.9569	-37.8632
207	3.09884e-05	-3.14695e-05	37.1861	-37.7634	37.1861	-37.7634
208	3.34734e-05	-3.08295e-05	40.1681	-36.9954	40.1681	-36.9954
209	3.42119e-05	-3.14433e-05	41.0543	-37.732	41.0543	-37.732
210	3.19354e-05	-3.06519e-05	38.3225	-36.7823	38.3225	-36.7823
211	3.33793e-05	-3.15208e-05	40.0552	-37.825	40.0552	-37.825
212	3.33309e-05	-3.0806e-05	39.9971	-36.9672	39.9971	-36.9672
213	3.3393e-05	-3.06657e-05	40.0716	-36.7988	40.0716	-36.7988
214	3.33544e-05	-3.15428e-05	40.0253	-37.8514	40.0253	-37.8514
215	3.42548e-05	-3.14962e-05	41.1058	-37.7954	41.1058	-37.7954
216	3.42261e-05	-3.15161e-05	41.0713	-37.8193	41.0713	-37.8193
217	3.3408e-05	-3.14571e-05	40.0896	-37.7485	40.0896	-37.7485
218	3.33804e-05	-3.07758e-05	40.0565	-36.931	40.0565	-36.931
219	3.42653e-05	-3.1592e-05	41.1184	-37.9104	41.1184	-37.9104
220	3.10231e-05	-3.14935e-05	37.2277	-37.7922	37.2277	-37.7922
221	3.09886e-05	-3.07934e-05	37.1863	-36.9521	37.1863	-36.9521
222	3.10098e-05	-3.15357e-05	37.2118	-37.8428	37.2118	-37.8428
223	3.09753e-05	-3.15021e-05	37.1704	-37.8025	37.1704	-37.8025
224	3.42214e-05	-3.08244e-05	41.0657	-36.9893	41.0657	-36.9893
225	3.42099e-05	-3.07787e-05	41.0519	-36.9344	41.0519	-36.9344
226	3.33381e-05	-3.07922e-05	40.0057	-36.9506	40.0057	-36.9506
227	3.18355e-05	-3.0785e-05	38.2026	-36.942	38.2026	-36.942
228	3.4292e-05	-3.16432e-05	41.1504	-37.9718	41.1504	-37.9718
229	3.10273e-05	-3.14649e-05	37.2328	-37.7579	37.2328	-37.7579
230	3.10439e-05	-3.15182e-05	37.2527	-37.8218	37.2527	-37.8218
231	3.34652e-05	-3.15737e-05	40.1582	-37.8884	40.1582	-37.8884
232	3.10166e-05	-3.14817e-05	37.2199	-37.778	37.2199	-37.778
233	3.34384e-05	-3.08359e-05	40.1261	-37.0031	40.1261	-37.0031
234	3.18546e-05	-3.08759e-05	38.2255	-37.0511	38.2255	-37.0511
235	3.44019e-05	-3.15296e-05	41.2823	-37.8355	41.2823	-37.8355
236	3.19291e-05	-3.06833e-05	38.3149	-36.82	38.3149	-36.82
237	3.34027e-05	-3.15237e-05	40.0832	-37.8284	40.0832	-37.8284
238	3.42992e-05	-3.15331e-05	41.159	-37.8397	41.159	-37.8397
239	3.43254e-05	-3.15313e-05	41.1905	-37.8376	41.1905	-37.8376
240	3.41947e-05	-3.15124e-05	41.0336	-37.8149	41.0336	-37.8149
241	3.10234e-05	-3.07083e-05	37.2281	-36.85	37.2281	-36.85
242	3.10399e-05	-3.14296e-05	37.2479	-37.7155	37.2479	-37.7155
243	3.35009e-05	-3.08414e-05	40.2011	-37.0097	40.2011	-37.0097
244	3.42427e-05	-3.07005e-05	41.0912	-36.8406	41.0912	-36.8406
245	3.334e-05	-3.07746e-05	40.008	-36.9295	40.008	-36.9295
246	3.34357e-05	-3.13565e-05	40.1228	-37.6278	40.1228	-37.6278
247	3.32607e-05	-3.0737e-05	39.9128	-36.8844	39.9128	-36.8844
248	3.3343e-05	-3.07422e-05	40.0116	-36.8906	40.0116	-36.8906
249	3.33561e-05	-3.06116e-05	40.0273	-36.7339	40.0273	-36.7339
250	3.33818e-05	-3.14758e-05	40.0582	-37.771	40.0582	-37.771
251	3.42519e-05	-3.06835e-05	41.1023	-36.8202	41.1023	-36.8202
252	3.33443e-05	-3.14737e-05	40.0132	-37.7684	40.0132	-37.7684
253	3.33497e-05	-3.0769e-05	40.0196	-36.9228	40.0196	-36.9228
254	3.33639e-05	-3.14794e-05	40.0367	-37.7753	40.0367	-37.7753
255	3.41855e-05	-3.14991e-05	41.0226	-37.7989	41.0226	-37.7989
256	3.42168e-05	-3.07215e-05	41.0602	-36.8658	41.0602	-36.8658
257	3.3347e-05	-3.07018e-05	40.0164	-36.8422	40.0164	-36.8422
258	3.42657e-05	-3.14067e-05	41.1188	-37.688	41.1188	-37.688
259	3.41077e-05	-3.14689e-05	40.9292	-37.7627	40.9292	-37.7627
260	3.08682e-05	-3.0656e-05	37.0418	-36.7872	37.0418	-36.7872
261	3.33419e-05	-3.1501e-05	40.0103	-37.8012	40.0103	-37.8012
262	3.09533e-05	-3.13632e-05	37.144	-37.6358	37.144	-37.6358
263	3.08957e-05	-3.14523e-05	37.0748	-37.7428	37.0748	-37.7428
264	3.41249e-05	-3.07391e-05	40.9499	-36.8869	40.9499	-36.8869
265	3.32773e-05	-3.14777e-05	39.9328	-37.7732	39.9328	-37.7732
266	3.33124e-05	-3.07495e-05	39.9749	-36.8994	39.9749	-36.8994
267	3.42314e-05	-3.06149e-05	41.0777	-36.7379	41.0777	-36.7379
268	3.08687e-05	-3.0507e-05	37.0424	-36.6084	37.0424	-36.6084
269	3.33808e-05	-3.06794e-05	40.057	-36.8153	40.057	-36.8153
270	3.08759e-05	-3.13821e-05	37.0511	-37.6585	37.0511	-37.6585
271	3.32526e-05	-3.1375e-05	39.9031	-37.65	39.9031	-37.65
272	3.16707e-05	-3.05625e-05	38.0048	-36.675	38.0048	-36.675
273	3.32195e-05	-3.13094e-05	39.8634	-37.5713	39.8634	-37.5713
274	3.08302e-05	-3.13471e-05	36.9962	-37.6165	36.9962	-37.6165
275	3.08295e-05	-3.0622e-05	36.9954	-36.7464	36.9954	-36.7464
276	3.33223e-05	-3.13118e-05	39.9868	-37.5742	39.9868	-37.5742
277	3.32301e-05	-3.15161e-05	39.8761	-37.8193	39.8761	-37.8193
278	3.40381e-05	-3.13563e-05	40.8457	-37.6276	40.8457	-37.6276
279	3.32368e-05	-3.14118e-05	39.8842	-37.6942	39.8842	-37.6942
280	3.33365e-05	-3.06917e-05	40.0038	-36.83	40.0038	-36.83
281	3.32822e-05	-3.06714e-05	39.9386	-36.8057	39.9386	-36.8057
282	3.33563e-05	-3.13498e-05	40.0276	-37.6198	40.0276	-37.6198
283	3.32909e-05	-3.13714e-05	39.9491	-37.6457	39.9491	-37.6457
284	3.41007e-05	-3.15271e-05	40.9208	-37.8325	40.9208	-37.8325
285	3.4128e-05	-3.15254e-05	40.9536	-37.8305	40.9536	-37.8305
286	3.32294e-05	-3.08265e-05	39.8753	-36.9918	39.8753	-36.9918
287	3.40589e-05	-3.0646e-05	40.8707	-36.7752	40.8707	-36.7752
288	3.32366e-05	-3.14351e-05	39.8839	-37.7221	39.8839	-37.7221
289	3.08279e-05	-3.05843e-05	36.9935	-36.7012	36.9935	-36.7012
290	3.32052e-05	-3.13227e-05	39.8462	-37.5872	39.8462	-37.5872
291	3.32523e-05	-3.07237e-05	39.9028	-36.8684	39.9028	-36.8684
292	3.41325e-05	-3.0826e-05	40.959	-36.9912	40.959	-36.9912
293	3.32685e-05	-3.14876e-05	39.9222	-37.7851	39.9222	-37.7851
294	3.41678e-05	-3.128e-05	41.0014	-37.536	41.0014	-37.536
295	3.33185e-05	-3.14569e-05	39.9822	-37.7483	39.9822	-37.7483
296	3.31708e-05	-3.15521e-05	39.805	-37.8625	39.805	-37.8625
297	3.319e-05	-3.06835e-05	39.828	-36.8202	39.828	-36.8202
298	3.08323e-05	-3.05298e-05	36.9988	-36.6358	36.9988	-36.6358
299	3.40853e-05	-3.1362e-05	40.9024	-37.6344	40.9024	-37.6344
300	3.40662e-05	-3.05765e-05	40.8794	-36.6918	40.8794	-36.6918
301	3.41608e-05	-3.1388e-05	40.993	-37.6656	40.993	-37.6656
302	3.07752e-05	-3.1304e-05	36.9302	-37.5648	36.9302	-37.5648
303	3.31897e-05	-3.13284e-05	39.8276	-37.5941	39.8276	-37.5941
304	3.32168e-05	-3.06524e-05	39.8602	-36.7829	39.8602	-36.7829
305	3.31486e-05	-3.13725e-05	39.7783	-37.647	39.7783	-37.647
306	3.0846e-05	-3.05925e-05	37.0152	-36.711	37.0152	-36.711
307	3.31429e-05	-3.13861e-05	39.7715	-37.6633	39.7715	-37.6633
308	3.40236e-05	-3.13296e-05	40.8283	-37.5955	40.8283	-37.5955
309	3.07161e-05	-3.04773e-05	36.8593	-36.5728	36.8593	-36.5728
310	3.3111e-05	-3.13498e-05	39.7332	-37.6198	39.7332	-37.6198
311	3.07896e-05	-3.05898e-05	36.9475	-36.7078	36.9475	-36.7078
312	3.41046e-05	-3.06643e-05	40.9255	-36.7972	40.9255	-36.7972
313	3.30807e-05	-3.12756e-05	39.6968	-37.5307	39.6968	-37.5307
314	3.40525e-05	-3.13891e-05	40.863	-37.6669	40.863	-37.6669
315	3.40073e-05	-3.06278e-05	40.8088	-36.7534	40.8088	-36.7534
316	3.07688e-05	-2.85768e-05	36.9226	-34.2922	36.9226	-34.2922
317	3.1551e-05	-3.05681e-05	37.8612	-36.6817	37.8612	-36.6817
318	3.31051e-05	-3.14277e-05	39.7261	-37.7132	39.7261	-37.7132
319	3.30775e-05	-2.93619e-05	39.693	-35.2343	39.693	-35.2343
320	3.07635e-05	-3.04808e-05	36.9162	-36.577	36.9162	-36.577
321	3.07136e-05	-2.83991e-05	36.8563	-34.0789	36.8563	-34.0789
322	3.30794e-05	-3.13622e-05	39.6953	-37.6346	39.6953	-37.6346
323	3.39033e-05	-3.13414e-05	40.684	-37.6097	40.684	-37.6097
324	3.07063e-05	-3.05105e-05	36.8476	-36.6126	36.8476	-36.6126
325	3.06756e-05	-2.92367e-05	36.8107	-35.084	36.8107	-35.084
326	3.07301e-05	-2.92882e-05	36.8761	-35.1458	36.8761	-35.1458
327	3.0752e-05	-2.85213e-05	36.9024	-34.2256	36.9024	-34.2256
328	3.3081e-05	-3.13628e-05	39.6972	-37.6354	39.6972	-37.6354
329	3.39751e-05	-3.1329e-05	40.7701	-37.5948	40.7701	-37.5948
330	3.31515e-05	-3.12607e-05	39.7818	-37.5128	39.7818	-37.5128
331	3.31258e-05	-3.0574e-05	39.751	-36.6888	39.751	-36.6888
332	3.30562e-05	-3.15168e-05	39.6674	-37.8202	39.6674	-37.8202
333	3.3083e-05	-3.13105e-05	39.6996	-37.5726	39.6996	-37.5726
334			42.5	-41	52.5	-25
